# Supplementary material for: Leveraging Internet Search Data to Improve the Prediction and Prevention of Noncommunicable Diseases: Retrospective Observational Study
Source: J Med Internet Res. 2020 Nov 12;22(11):e18998. doi: 10.2196/18998 (PMC7691086; doi:10.2196/18998)
Supplement: Multimedia Appendix 1 [file jmir_v22i11e18998_app1.xlsx]

## Sheet: step 1 
Step 1: Search terms for the chronic diseases. The Yellow marks represent irrelevant search terms.
	Types ofchronic diseases	1	2	3	4	5	6	7	8	9	10	11	12	13	14	15	16	17	18	19	20	21	22	23	24	25	26	27	28	29	30	31	32	33	34	35	36	37	38	39	40	41	42	43	44	45	46	47	48
1	diabete mellitus	diabetes mellitus icd 10	icd 10 diabetes	icd 10	diabetes mellitus icd 10 code	icd 10 for diabetes mellitus	icd 10 code for diabetes mellitus	diabetes mellitus icd 9	diabetes mellitus type 2 icd 10	icd 9 diabetes	what is diabetes mellitus type 2	what is type 2 diabetes	causes of diabetes mellitus	signs of diabetes	complications of diabetes mellitus	icd 9 code diabetes mellitus	what is type 1 diabetes	hypoglycemia	what causes diabetes mellitus	hyperlipidemia	icd 10 code diabetes mellitus type 2	icd 10 for diabetes mellitus type 2	pathophysiology of diabetes mellitus	pancreas	icd 9 code for diabetes mellitus	icd 10 code for diabetes mellitus type2
2	ischemic heart disease	what is Ischemic heart disease	chronic ischemic heart disease	coronary heart disease	icd 10 ischemic heart disease	agent orange ischemic heart disease	agent orange	ischemic stroke	ischemic heart disease causes	ischemic cardiomyopathy	cardiomyopathy	acute ischemic heart disease	hypertension	congestive heart failure	diseases	myocardial infarction	atherosclerosis	icd 10 code for ischemic heart disease	diabetes	cad	ischemic heart disease is defined as	ischemic colitis	transient ischemic attack	ischemic heart disease is most accurately defined as	angina pectoris
3	stroke	stroke icd 10	heat stroke signs	signs of stroke in women	signs of heat stroke	stroke meaning	signs of a heart attack	stroke in spanish	symptoms of stroke in women	stroke acronym	stroke game	signs of a stroke in women	randy travis stroke	stroke symptoms in men	stroke of insight	heat exhaustion symptoms	minor stroke	reporter stroke	symptoms of mini stroke	signs of stroke in men	signs of mini stroke	heat stroke in dogs	what is a heat stroke	2 stroke diesel	what are the signs of a stroke	tim curry
4	atrial fibrillation and flutter	atrial fibrillation	afib	icd 10 atrial fibrillation	atrial fibrillation icd 10 code	icd 9 atrial fibrillation	icd 10 for atrial fibrillation	icd 10 code for atrial fibrillation	atrial fibrillation rvr	icd 9 code atrial fibrillation	atrial fibrillation diagnosis	atrial fibrillation with rvr	atria	bradycardia	atrial fibrillation and stroke	cause of atrial fibrillation	palpitations	icd 10 paroxysmal atrial fibrillation	ablation of atrial fibrillation	heart flutter	atrial fibrillation vs flutter	signs of atrial fibrillation	atrial flutter vs atrial fibrillation	icd 9 code for atrial fibrillation	metoprolol	heart palpitations	sinus rhythm	atrial flutter	atrial flutter treatment	atrial flutter ecg	atrial flutter ekg	what is atrial flutter	atrial flutter icd 10	atrial flutter vs fibrillation	atrial flutter causes	treatment for atrial flutter	sinus tachycardia	atrial fibrillation ecg	atrial flutter definition	what is atrial fibrillation	symptoms of atrial flutter	a fib	arrhythmia	atrial fibrllation treatment	treatment of atrial flutter	causes of atrial flutter	icd 10 code for atrial flutter	atypical atrial flutter	what causes atrial flutter
5	prostate cancer	prostate cancer icd 10	what causes prostate cancer	prostate cancer icd 10 code	icd 10 for prostate cancer	prostate cancer icd 9	icd 10 code for prostate cancer	proton therapy	fish oil prostate cancer	hormone therapy for prostate cancer	prostate cancer icd 9 code	history of prostate cancer icd 10	what are symptoms of prostate cancer	prostate cancer facts	proton therapy for prostate cancer	does prostate cancer spread	cyberknife prostate cancer	survival rate of prostate cancer	erectile dysfunction	can prostate cancer spread	sign of prostate cancer	hifu prostate cancer	female prostate cancer	zero prostate cancer	beat treatment for prostate cancer	prognosis for prostate cancer
6	Breast cancer	triple negative breast cancer	breast cancer icd 10	breast cancer socks	icd 10 for breast cancer	icd 10 code for breast cancer	does breast cancer hurt	breast cancer signs and symptoms	icd 10 history of breast cancer	signs of breast cancer in women	inflammatory breast cancer symptoms	how do you get breast cancer	breast cancer awareness images	nike breast cancer socks	signs and symptoms of breast cancer	what month is breast cancer awareness	breast cancer screening guidelines	giuliana rancic breast cancer	what month is breast cancer awareness month	breast cancer ribbon tattoo	breast cancer nails	is breast cancer genetic	breast cancer elite socks	breast cancer slogans	breast cancer awareness socks	is breast cancer painful
7	lung cancer	lung cancer life expectancy	icd 10 lung cancer	early signs of lung cancer	lung cancer symptoms in women	icd 10 code lung cancer	lung cancer ribbon color	lung cancer icd 9	stage 4 lung cancer life expectancy	icd 10 code for lung cancer	stage 4 small cell lung cancer	symptoms of lung cancer in women	stage 2 lung cancer	sign of lung cancer	stage 4 lung cancer survival rate	lung cancer symptoms in men	signs and symptoms of lung cancer	stage 4 lung cancer symptoms	color for lung cancer	early symptoms of lung cancer	what are signs of lung cancer	juul lung cancer	keytruda lung cancer	do I have lung cancer	icd 9 code for lung cancer	non small cell lung cancer stage 4	trachea	throat cancer	esophageal cancer	tracheal stenosis	throat cancer symptoms	lung cancer
8	Colon and rectum cancer	colon cancer symptoms	symptoms of colon cancer	icd 10 colon cancer	symptoms of colon cancer in women	colon cancer signs in women	signs of colon cancer in women	icd 10 code for colon cancer	stage 2 colon cancer	signs for colon cancer	survival rate of colon cancer	history of colon cancer icd 10	signs of colon cancer in men	colon cleanse	stage 4 colon cancer survival rate	hemorrhold	cancer en el colon	colon cancer ribbon color	survival rate for colon cancer	blood test for colon cancer	stage 4 colon cancer life expectancy	colon cancer awareness month	what does colon cancer look like	how to prevent colon cancer	stage 4 colon cancer symptoms	colon cancer screening icd 10	colon cancer recurrence	how do you get colon cancer	bleeding from rectum	symptoms of rectal cancer	colon cancer signs	blood from rectum	anal cancer symptoms	signs of colon cancer	colonscopy	blood in stool	bleeding from the rectum	lump in rectum	signs of rectal cancer	symptoms of prostate cancer	colorectal cancer symptoms	rectum function	prostate cancer signs	rectal cancer staging	rectal prolapse	bright red blood from rectum	digestive system	bright red blood per rectum	bleeding out of rectum
9	malignant skin melanoma	basal cell carcinoma	skin cancer types	skin cancer symptoms	types of skin cancer
10	non-Hodgkin lymphoma	non-hodgkin lymphoma cancer	hodgkin lymphoma	non-hodgkin lymphoma symptoms	what is non-hodgkin lymphoma	andy whitfield	spartacus	symptoms of non-hodgkin lymphoma	lymph nodes	non-hodgkin lymphoma cancer symptoms	non hodgkin lymphoma	non-hodgkin lymphoma b-cell lymphoma	follicular lymphoma	non-hodgkin lymphoma survival rate	non-hodgkin lymphoma prognosis	types of cancer	what is non-hodgkin lymphoma cancer	non-hodgkin lymphoma causes	non hodgkins lymphoma	what are the symptoms of non-hodgkin lymphoma	stage 3 non-hodgkin lymphoma	diffuse large b-cell non-hodgkin lymphoma	spartacus blood and sand
11	uterine cancer	uterine polyps cancer	symptoms of cervical cancer	state 4 cancer	stage 4 uterine cancer	endometrial cancer symptoms	icd 10 uterine cancer	uterine cancer ribbon	ovarian cyst	signs of ovarian cancer	what causes uterine cancer	test for uterine cancer	stage 1 uterine cancer	uterine cancer color	bldder cancer symptoms	uterine cancer diagnosis	tamoxifen	uterine ablation	uterine cancer survival rates	fibroid symptoms	symptoms of endometrial cancer	uterine fibroid symptoms	ovarian cyst symptoms	endometriosis symptoms	thick uterine lining	symptoms of uterine cancer
12	cardiomyopathy and myocarditis	dilated cardiomyopathy with myocarditis and fatty liver	cardiomyopathy icd 10	icd 10 code cardiomyopathy	stress cardiomyopathy	cardiomyopathy icd 9	icd 10 for cardiomyopathy	icd 10 code for cardiomyopathy	icd 10 ischemic cardiomyopathy	causes of cardiomyopathy	acute cardiomyopathy	tachycardia	what is hypertrophic cardiomyopathy	treatment for cardiomyopathy	myocarditis	what causes cardiomyopathy	hypertrophic cardiomyopathy symptoms	icd 9 code for cardiomyopathy	hcm	myocardial infarction	icd 10 nonischemic cardiomyopathy	signs of cardiomyopathy	chest pain	hypertrophic cardiomyopathy murmur	definition of cardiomyopathy	stress induced cardiomyopathy	pericarditis	myocarditis symptoms	endocarditis	myocarditis causes	myocarditis definition	myocarditis infarction	giant cell	symptoms of myocarditis	heart failure	chronic myocarditis	dilated cardiomyopathy	lymphocytic myocarditis	myocarditis diagnosis	what causes myocarditis	lupus	andy gibb	coxsackie	myocarditis ecg	myocarditis in children	hypertension	eosinophilic myocarditis	heart infection	tachycardia
13	kidney cancer	stage 4 cancer	kidney cancer stage 4	kidney cancer ribbon	skin cancer	kidney cancer icd 10	stomach cancer symptoms	kidney cancer life expectancy	symptoms of kidney failure	kidney cancer metastasis	kidney cancer color	lung cancer symptoms	liver failure	gallbladder cancer	kidney syst symptoms	symptoms of kidney cancer in women	gallbladder	signs of kidney failure	what are symptoms of kidney cancer	symptoms of ovarian cancer	uterine cancer	symptoms of stomach cancer	symptoms of pancreatic cancer	survival rate of kidney cancer	kidney cancer symptoms in men	signs of bladder cancer
14	pancreatic cancer	pancreatitis symptoms	cause of pancreatic cancer	pancreatic cancer ribbon	steve jobs	test for pancreatic cancer	pancreatic cancer walk	patrick swayze pancreatic cancer	ovarian cancer	patrick swayze	pancreatic cancer icd 10	symptoms of pancreatitis	pancreatic cancer color	stage 3 pancreatic cancer	metastatic cancer	pancreatic cancer network	pancreatic cancer awareness	pancreatic cancer symptom	what cause pancreatic cancer	what are symptoms of pancreatic cancer	types of pancreatic cancer	pancreatic cancer day	types of cancer	alex trebek	symptoms of liver cancer	pancreatic cancer early symptoms
15	bladder cancer	treatment for bladder cancer	icd 10 bladder cancer	bladder tumor	bladder cancer in men	treatment of bladder cancer	bladder cancer survival rate	cause of bladder cancer	cervical cancer	symptoms of bladder infection	bladder cancer stage 4	stage 4 cancer	actos	kidney infection	actos bladder cancer	symptoms of bladder cancer in women	icd 10 code bladder cancer	invasive bladder cancer	bladder cancer symptoms in men	metastatic bladder cancer	icd 9 bladder cancer	icd 10 for bladder cancer	cystoscopy	icd 10 code for bladder cancer	kidney infection symptoms	what are symptoms of bladder cancer
16	leukemia	leukemia life expectancy	acute leukemia prognosis	bone cancer	apl	leukemia wbc count	child leukemia symptoms	roman reigns	what does leukemia do	roman reigns leukemia	signs and symptoms of leukemia	symptoms of leukemia	what are the symptoms of leukemia	survival rate of leukemia	leukemia symptoms in women	is leukemia hereditary	signs of leukemia in children	is leukemia curable	leukemia in dogs	pre leukemia	how is leukemia diagnosed	plasma cell leukemia	lupus symptoms	feline leukemia test	is leukemia genetic	early signs of leukemia
17	liver cancer	icd 10 liver cancer	liver spots	cirrhosis of the liver	cirrhosis of the liver cancer	liver cancer ribbon	liver cancer color	symptoms of pancreatic cancer	stage 4 liver cancer life expectancy	survival rate of liver cancer	liver cancer signs and symptoms	stage 3 liver cancer	life expectancy with liver cancer	liver cancer symptoms in women	lung cancer spread to liver	icd 10 code for liver cancer	survival rate for liver cancer	stage 4 lung cancer	stage 4 liver cancer survival rate	pancreatic cancer spread to liver	breast cacner metastasis	sign of liver cancer	pancreatic cancer signs	what are the symptoms of liver cancer	stage four liver cancer	ovarian cancer symptoms
18	stomach cancer	cause of stomach cancer	ovarian cancer symptoms	breast cancer	lower somach pain	what are symptoms of stomach cancer	hernia	h pylori	prostate cancer	treatment of stomach cancer	uspset stomach	stomach lining cancer	stomach cancer symptoms in women	colon cancer signs	stomach cancer in dogs	stomach pain after eating	endoscopy	what are the symptoms of stomach cancer	ct scan	ibs symptoms	stomach cancer ribbon	thyroid cancer	signs of colon cancer	do I have stomach cancer	stages of stomach cancer	stage 3 stomach cancer
19	lip and oral cavity cancer	mouth cancer	squamous cell carcinoma	cancer of the lip	lip cancer sore	cancer sore	cancer on the lip	lip cancer signs	bump on lip	pictures of lip cancer	signs of cancer	signs of lip cancer	sore on lip	symptoms of lip cancer	cancer sores	lip sores	cancer in mouth	what does lip cancer look like	lip blister	cold sore	lip cancer blister	mouth cancer symptoms	lip cold sore	canker sore	lump on lip	cancer on lip	skin cancer lip	lip cancer pictures
20	brain and nervous system cancer	brain cancer survival rate	brain cancer ribbon	bone cancer	mccain brain cancer	cancer metastasis to brain	brain cancer color	john mccain cancer	stages of cancer	john mccain brain cancer	lung cacner symptoms	john mccain	brain cancer icd 10	stage 4 lung cancer	brain lesions	leukemia	survival rate for brain cancer	brain cancer walk	glioma brain cancer	brain cancer ribbon color	brain aneurysm	pediatric brain cancer	glioma	cure for brain cancer	what are symptoms of brain cancer	valerie harper	brain cancer	skin cancer	lung cancer	diseases of the nervous system	sympathetic nervous system
21	thyroid cancer	treatment for thyroid cancer	throat cancer symptoms	thyroid cancer survival rate	thyroid cancer ribbon	icd 10 thyroid cancer	lymphoma	biopsy	symptoms of throat cancer	symptoms of thyroid problems	metastatic thyroid cancer	thyroid nodules and cancer	thyroid cancer symptoms in women	cervical cancer	papillary carcinoma	thyroid medication	thyroid cancer awareness	thyroglobulin	thyroid cancer recurrence	radioactive iodine treatment	nodules on thyroid	stomach cancer	stage 4 thyroid cancer	prostate cancer	can thyroid cancer spread	tsh levels
22	multiple myeloma	multiple myeloma stages	icd 10 multiple myeloma	is multiple multiple myeloma cancer	multiple myeloma definition	revlimid	stage 3 multiple myeloma	mgus	mgus multiple myeloma	what is multiple myeloma cancer	icd 10 code multiple myeloma	multiple myeloma icd 9	multiple melanoma	multiple myeloma remission	icd 10 for multiple myeloma	icd 10 code for multiple myeloma	mayo clinic	mayo clinic multiple myeloma	stages of multiple myeloma	multiplication	multiple myeloma treatments	stem cell transplant for multiple myeloma	bone marrow cancer	multiple myeloma ribbon	multiple myeloma crab	multiple myeloma hereditary
23	ovarian cancer	ovarian cancer awareness	lower back pain	ovarian cancer walk	ovarian cancer color	icd 10 ovarian cancer	talcum powder ovarian cancer	ovarian cancer early symptoms	signs of cervical cancer	endometriosis symptoms	symptom of ovarian cancer	ovarian cancer metastasis	avastin ovarian cancer	ovarian cancer awareness month	avastin	early signs of ovarian cancer	do I have ovarian cancer	what are signs of ovarian cancer	signs of ovarian cysts	testing for ovarian cancer	screening for ovarian cancer	what are the symptoms of ovarian cancer	how to test for ovarian cancer	early symptoms of ovarian cancer	cyst on ovary	can ovarian cysts cause cancer
24	cervical cancer	symptoms of cervical cancer	cause of cervical cancer	what causes cervical cancer	what cause cervical cancer	what is hpv	cervical cancer survival rate	cervical cancer shot	how do you get cervical cancer	icd 10 cervical cancer	stage 4 cervical cancer	brown discharge	cervical cancer definition	endometriosis	what are symptoms of cervical cancer	ovarian cyst	gardasil	stage 2 cervical cancer	cervical cancer staging	sign of cervical cancer	chlamydia	stage 1 cervical cancer	yeast infection	can hpv cause cervical cancer	cervical mucus	what are the symptoms of cervical cancer
25	esophageal cancer	symptoms of esophageal cancer	what is esophageal cancer	esophageal cancer signs	stomach cancer	stage 4 esophageal cancer	stage 4 cancer	signs of esophageal cancer	esophageal cancer surgery	esophageal cancer icd 10	esophagus cancer symptoms	causes of esophageal cancer	stage 3 esophageal cancer	esophageal ulcer	esophageal varices	ulcer	symptoms of throat cancer	what causes esophageal cancer	stomach cancer symptoms	icd 9 esophageal cancer	esophageal tumor	gerd symptoms	esophageal cancer life expectancy	icd 10 for esophageal cancer	pancreatic cancer	breast cancer
26	larynx cancer	symptoms of larynx cancer	lung cancer	thyroid cancer	trachea	laryngitis	voice box cancer	laryngectomy	symptoms of throat cancer	pharynx cancer	esophageal cancer	larynx anatomy	hoarse voice	thyroid cancer symptoms	signs of throat cancer	laryngomalacia	cancer of larynx
27	gallbladder and biliary tract cancer	gallbladder pain symptoms	pancreatic cacner symptoms	what is gallbladder cancer	gallbladder surgery	stomach cancer symptoms	gallstones	gallbladder cancer causes	signs of gallbladder	signs of gallbladder cancer	gallbladder removal	gallbladder disease symptoms	pancreatitis	ovarian cancer	pancreas cancer	symptoms of pancreatic cancer	gallbladder cancer treatment	stomach pain	symptoms of stomach cancer	kidney cancer	bladder cancer symptoms	breast cancer	bile duct cancer	gallbladder stones	symptoms of liver cancer	bile duct
28	Hodgkin lymphoma	hodgkin lymphoma cancer	hodgkin lymphoma symptoms	lymphoma symptoms	what is lymphoma	what is hodgkin lymphoma	hodgkins	non hodgkin lymphoma cancer	non hodgkin lymphoma symptoms	symptoms of hodgkin lymphoma	symptoms of lymphoma	hodgkin lymphoma survival rate	hodgkin lymphoma vs non hodgkin lymphoma	hodgkin vs non hodgkin	hodgkin lymphoma prognosis	non hodgkins lymphoma	b cell lymphoma	leukemia	b cell non hodgkin lymphoma	what is non hodgkin lymphoma	hodgkin lymphoma causes	non hodgkin lymphoma treatment	stage 4 lymphoma	non-hodgkin lymphoma	classical hodgkin lymphoma	hodgkin lymphoma stage 4
29	testicular cancer	testicular torsion	causes of testicular cancer	symptoms for testicular cancer	testosterone	testicular ultrasound	testicular cancer ribbon	ball cancer	lump in testicle	pain in testicle	testicular cancer color	adam levine testicular cancer	testicular cancer pregnancy test	adam levine	testicular cancer south park	testicular cancer prognosis	testicular cancer risk factors	what does testicular cancer look like	hydrocele	what are symptoms of testicular cancer	testicular cancer icd 10	how do you get testicular cancer	stomach cancer	prostate cancer signs	does testicular cancer spread	what are signs of testicular cancer
30	mesothelioma	mesothelioma prognosis	mesothelioma meme	mesothelioma settlement	mesopotamia	is mesothelioma cancer	if you or a loved one mesothelioma	mesothelioma commercial	if you or a loved one has been diagnosed with mesothelioma	compensation mesothelioma	mesothelioma settlements	what is mesothelioma cancer	what is asbestos	mesothelioma survival rate	what causes mesothelioma	meso	mesothelioma ct	mesothelioma claim	treatment for mesothelioma	stage 4 mesothelioma	mesothelioma cells	doug mesothelioma	signs of mesothelioma	types of mesothelioma	cause of mesothelioma	treatment of mesothelioma
31	hypertensive heart disease	hypertensive heart disease icd 10	icd 10	hypertension	hypertensive heart disease with heart failure	icd 10 code for hypertensive heart disease	what is hypertensive heart disease	hypertensive heart disease icd 9	hypertensive heart disease without heart failure	congestive heart failure	hypertensive cardiovascular disease	hypertensive heart disease symptoms	icd 9 code for hypertensive heart disease	cardiomyopathy	coronary artery disease	icd 10 code for hypertensive heart disease with heart failure	hypertensive heart disease causes	atherosclerosis	hypertensive crisis	symptoms of hypertensive heart disease	heart diseases	escalade	hyperlipidemia	billy mays
[truncated: 1 more columns]

## Sheet: step 2
Step 2: Search terms for the chronic diseases. Blue marks represent a lack of sufficient search volume for the search terms.
	Types ofchronic diseases	1	2	3	4	5	6	7	8	9	10	11	12	13	14	15	16	17	18	19	20	21	22	23	24	25	26	27	28	29	30	31
1	diabete mellitus	what is diabetes mellitus type 2	what is type 2 diabetes	causes of diabetes mellitus	signs of diabetes	complications of diabetes mellitus	what is type 1 diabetes	hypoglycemia	what causes diabetes mellitus	hyperlipidemia	pathophysiology of diabetes mellitus
2	ischemic heart disease	what is Ischemic heart disease	chronic ischemic heart disease	coronary heart disease	agent orange ischemic heart disease	ischemic stroke	ischemic heart disease causes	ischemic cardiomyopathy	acute ischemic heart disease	cad	ischemic heart disease is most accurately defined as	angina pectoris
3	stroke	signs of stroke in women	symptoms of stroke in women	signs of a stroke in women	stroke symptoms in men	minor stroke	symptoms of mini stroke	signs of stroke in men	signs of mini stroke	what are the signs of a stroke
4	atrial fibrillation and flutter	atrial fibrillation	afib	atrial fibrillation rvr	atrial fibrillation diagnosis	atrial fibrillation with rvr	atrial fibrillation and stroke	cause of atrial fibrillation	ablation of atrial fibrillation	heart flutter	atrial fibrillation vs flutter	signs of atrial fibrillation	atrial flutter vs atrial fibrillation	atrial flutter	atrial flutter treatment	atrial flutter ecg	atrial flutter ekg	what is atrial flutter	atrial flutter vs fibrillation	atrial flutter causes	treatment for atrial flutter	atrial fibrillation ecg	atrial flutter definition	what is atrial fibrillation	symptoms of atrial flutter	a fib	atrial fibrllation treatment	treatment of atrial flutter	causes of atrial flutter	atypical atrial flutter	what causes atrial flutter	difference between atrial fibrillation and atrial flutter
5	prostate cancer	what causes prostate cancer	fish oil prostate cancer	hormone therapy for prostate cancer	what are symptoms of prostate cancer	prostate cancer facts	proton therapy for prostate cancer	does prostate cancer spread	cyberknife prostate cancer	survival rate of prostate cancer	can prostate cancer spread	sign of prostate cancer	hifu prostate cancer	female prostate cancer	zero prostate cancer	beat treatment for prostate cancer	prognosis for prostate cancer
6	Breast cancer	triple negative breast cancer	does breast cancer hurt	breast cancer signs and symptoms	signs of breast cancer in women	inflammatory breast cancer symptoms	how do you get breast cancer	breast cancer awareness images	signs and symptoms of breast cancer	what month is breast cancer awareness	breast cancer screening guidelines	what month is breast cancer awareness month	is breast cancer genetic	is breast cancer painful
7	lung cancer	lung cancer life expectancy	early signs of lung cancer	lung cancer symptoms in women	stage 4 lung cancer life expectancy	stage 4 small cell lung cancer	symptoms of lung cancer in women	stage 2 lung cancer	sign of lung cancer	stage 4 lung cancer survival rate	lung cancer symptoms in men	signs and symptoms of lung cancer	stage 4 lung cancer symptoms	early symptoms of lung cancer	what are signs of lung cancer	keytruda lung cancer	do I have lung cancer	non small cell lung cancer stage 4	lung cancer
8	Colon and rectum cancer	colon cancer symptoms	symptoms of colon cancer	symptoms of colon cancer in women	colon cancer signs in women	signs of colon cancer in women	stage 2 colon cancer	signs for colon cancer	survival rate of colon cancer	signs of colon cancer in men	colon cleanse	stage 4 colon cancer survival rate	survival rate for colon cancer	blood test for colon cancer	stage 4 colon cancer life expectancy	colon cancer awareness month	what does colon cancer look like	how to prevent colon cancer	stage 4 colon cancer symptoms	colon cancer recurrence	how do you get colon cancer	symptoms of rectal cancer	colon cancer signs	anal cancer symptoms	signs of colon cancer	colonscopy	signs of rectal cancer	colorectal cancer symptoms	rectal cancer staging
9	malignant skin melanoma	basal cell carcinoma	skin cancer types	skin cancer symptoms	types of skin cancer
10	non-Hodgkin lymphoma	non-hodgkin lymphoma cancer	non-hodgkin lymphoma symptoms	what is non-hodgkin lymphoma	symptoms of non-hodgkin lymphoma	non-hodgkin lymphoma cancer symptoms	non hodgkin lymphoma	non-hodgkin lymphoma b-cell lymphoma	follicular lymphoma	non-hodgkin lymphoma survival rate	non-hodgkin lymphoma prognosis	what is non-hodgkin lymphoma cancer	non-hodgkin lymphoma causes	non hodgkins lymphoma	what are the symptoms of non-hodgkin lymphoma	stage 3 non-hodgkin lymphoma	diffuse large b-cell non-hodgkin lymphoma
11	uterine cancer	uterine polyps cancer	stage 4 uterine cancer	endometrial cancer symptoms	uterine cancer ribbon	what causes uterine cancer	test for uterine cancer	stage 1 uterine cancer	uterine cancer diagnosis	uterine cancer survival rates	symptoms of endometrial cancer	uterine fibroid symptoms	endometriosis symptoms	symptoms of uterine cancer
12	cardiomyopathy and myocarditis	dilated cardiomyopathy with myocarditis and fatty liver	stress cardiomyopathy	causes of cardiomyopathy	acute cardiomyopathy	what is hypertrophic cardiomyopathy	treatment for cardiomyopathy	myocarditis	what causes cardiomyopathy	hypertrophic cardiomyopathy symptoms	myocardial infarction	signs of cardiomyopathy	hypertrophic cardiomyopathy murmur	definition of cardiomyopathy	stress induced cardiomyopathy	myocarditis symptoms	endocarditis	myocarditis causes	myocarditis definition	myocarditis infarction	symptoms of myocarditis	chronic myocarditis	dilated cardiomyopathy	lymphocytic myocarditis	myocarditis diagnosis	what causes myocarditis	myocarditis ecg	myocarditis in children	eosinophilic myocarditis	viral myocarditis	what is myocarditis	myocarditis treatment
13	kidney cancer	kidney cancer stage 4	kidney cancer ribbon	kidney cancer life expectancy	kidney cancer metastasis	kidney syst symptoms	symptoms of kidney cancer in women	what are symptoms of kidney cancer	survival rate of kidney cancer	kidney cancer symptoms in men
14	pancreatic cancer	cause of pancreatic cancer	pancreatic cancer ribbon	test for pancreatic cancer	stage 3 pancreatic cancer	pancreatic cancer awareness	pancreatic cancer symptom	what cause pancreatic cancer	what are symptoms of pancreatic cancer	types of pancreatic cancer	pancreatic cancer early symptoms
15	bladder cancer	treatment for bladder cancer	bladder tumor	bladder cancer in men	treatment of bladder cancer	bladder cancer survival rate	cause of bladder cancer	symptoms of bladder infection	bladder cancer stage 4	actos bladder cancer	symptoms of bladder cancer in women	invasive bladder cancer	bladder cancer symptoms in men	metastatic bladder cancer	cystoscopy	what are symptoms of bladder cancer
16	leukemia	leukemia life expectancy	acute leukemia prognosis	leukemia wbc count	child leukemia symptoms	what does leukemia do	signs and symptoms of leukemia	symptoms of leukemia	what are the symptoms of leukemia	survival rate of leukemia	leukemia symptoms in women	is leukemia hereditary	signs of leukemia in children	is leukemia curable	pre leukemia	how is leukemia diagnosed	plasma cell leukemia	is leukemia genetic	early signs of leukemia
17	liver cancer	cirrhosis of the liver	liver cancer ribbon	stage 4 liver cancer life expectancy	survival rate of liver cancer	liver cancer signs and symptoms	stage 3 liver cancer	life expectancy with liver cancer	liver cancer symptoms in women	survival rate for liver cancer	stage 4 liver cancer survival rate	sign of liver cancer	what are the symptoms of liver cancer	stage four liver cancer
18	stomach cancer	cause of stomach cancer	lower somach pain	what are symptoms of stomach cancer	h pylori	treatment of stomach cancer	stomach lining cancer	stomach cancer symptoms in women	what are the symptoms of stomach cancer	stomach cancer ribbon	do I have stomach cancer	stages of stomach cancer	stage 3 stomach cancer
19	lip and oral cavity cancer	mouth cancer	cancer of the lip	lip cancer sore	cancer on the lip	lip cancer signs	signs of lip cancer	symptoms of lip cancer	cancer in mouth	what does lip cancer look like	lip cancer blister	mouth cancer symptoms
20	brain and nervous system cancer	brain cancer survival rate	cancer metastasis to brain	john mccain brain cancer	survival rate for brain cancer	glioma brain cancer	pediatric brain cancer	cure for brain cancer	what are symptoms of brain cancer	brain cancer
21	thyroid cancer	treatment for thyroid cancer	thyroid cancer survival rate	thyroid cancer ribbon	symptoms of thyroid problems	metastatic thyroid cancer	thyroid nodules and cancer	thyroid cancer symptoms in women	thyroid cancer awareness	thyroid cancer recurrence	stage 4 thyroid cancer	can thyroid cancer spread
22	multiple myeloma	multiple myeloma stages	is multiple multiple myeloma cancer	multiple myeloma definition	stage 3 multiple myeloma	mgus multiple myeloma	what is multiple myeloma cancer	multiple melanoma	multiple myeloma remission	mayo clinic multiple myeloma	stages of multiple myeloma	multiple myeloma treatments	stem cell transplant for multiple myeloma	bone marrow cancer	multiple myeloma ribbon	multiple myeloma hereditary
23	ovarian cancer	ovarian cancer awareness	ovarian cancer early symptoms	symptom of ovarian cancer	ovarian cancer metastasis	avastin ovarian cancer	ovarian cancer awareness month	avastin	early signs of ovarian cancer	do I have ovarian cancer	what are signs of ovarian cancer	testing for ovarian cancer	screening for ovarian cancer	what are the symptoms of ovarian cancer	how to test for ovarian cancer	early symptoms of ovarian cancer	can ovarian cysts cause cancer
24	cervical cancer	symptoms of cervical cancer	cause of cervical cancer	what causes cervical cancer	what cause cervical cancer	what is hpv	cervical cancer survival rate	how do you get cervical cancer	stage 4 cervical cancer	cervical cancer definition	what are symptoms of cervical cancer	stage 2 cervical cancer	cervical cancer staging	sign of cervical cancer	stage 1 cervical cancer	can hpv cause cervical cancer	what are the symptoms of cervical cancer
25	esophageal cancer	symptoms of esophageal cancer	what is esophageal cancer	esophageal cancer signs	stage 4 esophageal cancer	signs of esophageal cancer	esophageal cancer surgery	esophagus cancer symptoms	causes of esophageal cancer	stage 3 esophageal cancer	what causes esophageal cancer	esophageal tumor	esophageal cancer life expectancy
26	larynx cancer	symptoms of larynx cancer	voice box cancer	laryngectomy	symptoms of throat cancer	pharynx cancer	signs of throat cancer	cancer of larynx
27	gallbladder and biliary tract cancer	gallbladder pain symptoms	what is gallbladder cancer	gallbladder cancer causes	signs of gallbladder cancer	gallbladder cancer treatment	bladder cancer symptoms	bile duct cancer
28	Hodgkin lymphoma	hodgkin lymphoma cancer	hodgkin lymphoma symptoms	lymphoma symptoms	what is lymphoma	what is hodgkin lymphoma	hodgkins	symptoms of hodgkin lymphoma	symptoms of lymphoma	hodgkin lymphoma survival rate	hodgkin lymphoma vs non hodgkin lymphoma	hodgkin vs non hodgkin	hodgkin lymphoma prognosis	b cell lymphoma	b cell non hodgkin lymphoma	hodgkin lymphoma causes	stage 4 lymphoma	classical hodgkin lymphoma	hodgkin lymphoma stage 4
29	testicular cancer	causes of testicular cancer	symptoms for testicular cancer	testicular cancer ribbon	testicular cancer prognosis	testicular cancer risk factors	what does testicular cancer look like	what are symptoms of testicular cancer	how do you get testicular cancer	does testicular cancer spread	what are signs of testicular cancer
30	mesothelioma	mesothelioma prognosis	mesothelioma settlement	is mesothelioma cancer	what is mesothelioma cancer	mesothelioma survival rate	what causes mesothelioma	mesothelioma ct	treatment for mesothelioma	stage 4 mesothelioma	mesothelioma cells	signs of mesothelioma	types of mesothelioma	cause of mesothelioma	treatment of mesothelioma
31	hypertensive heart disease	hypertensive heart disease with heart failure	what is hypertensive heart disease	hypertensive heart disease without heart failure	hypertensive cardiovascular disease	hypertensive heart disease symptoms	hypertensive heart disease causes	symptoms of hypertensive heart disease

## Sheet: stpe 3
Step 3: Final search terms.
	Types ofchronic diseases	1	2	3	4	5	6	7	8	9	10	11	12	13	14	15	16	17	18	19	20	21	22	23	24	25	26	27	28	29	30	31
1	diabete mellitus	what is diabetes mellitus type 2	what is type 2 diabetes	causes of diabetes mellitus	signs of diabetes	complications of diabetes mellitus	what is type 1 diabetes	hypoglycemia	what causes diabetes mellitus	hyperlipidemia	pathophysiology of diabetes mellitus
2	ischemic heart disease	what is Ischemic heart disease	chronic ischemic heart disease	coronary heart disease	agent orange ischemic heart disease	ischemic stroke	ischemic heart disease causes	ischemic cardiomyopathy	acute ischemic heart disease	cad	ischemic heart disease is most accurately defined as	angina pectoris
3	stroke	signs of stroke in women	symptoms of stroke in women	signs of a stroke in women	stroke symptoms in men	minor stroke	symptoms of mini stroke	signs of stroke in men	signs of mini stroke	what are the signs of a stroke
4	atrial fibrillation and flutter	atrial fibrillation	afib	atrial fibrillation rvr	atrial fibrillation diagnosis	atrial fibrillation with rvr	atrial fibrillation and stroke	cause of atrial fibrillation	ablation of atrial fibrillation	heart flutter	atrial fibrillation vs flutter	signs of atrial fibrillation	atrial flutter vs atrial fibrillation	atrial flutter	atrial flutter treatment	atrial flutter ecg	atrial flutter ekg	what is atrial flutter	atrial flutter vs fibrillation	atrial flutter causes	treatment for atrial flutter	atrial fibrillation ecg	atrial flutter definition	what is atrial fibrillation	symptoms of atrial flutter	a fib	treatment of atrial flutter	causes of atrial flutter	atypical atrial flutter	what causes atrial flutter
5	prostate cancer	what causes prostate cancer	fish oil prostate cancer	hormone therapy for prostate cancer	what are symptoms of prostate cancer	prostate cancer facts	proton therapy for prostate cancer	does prostate cancer spread	cyberknife prostate cancer	survival rate of prostate cancer	can prostate cancer spread	sign of prostate cancer	hifu prostate cancer	female prostate cancer	zero prostate cancer	prognosis for prostate cancer
6	Breast cancer	triple negative breast cancer	does breast cancer hurt	breast cancer signs and symptoms	signs of breast cancer in women	inflammatory breast cancer symptoms	how do you get breast cancer	breast cancer awareness images	signs and symptoms of breast cancer	what month is breast cancer awareness	breast cancer screening guidelines	what month is breast cancer awareness month	is breast cancer genetic	is breast cancer painful
7	lung cancer	lung cancer life expectancy	early signs of lung cancer	lung cancer symptoms in women	stage 4 lung cancer life expectancy	stage 4 small cell lung cancer	symptoms of lung cancer in women	stage 2 lung cancer	sign of lung cancer	stage 4 lung cancer survival rate	lung cancer symptoms in men	signs and symptoms of lung cancer	stage 4 lung cancer symptoms	early symptoms of lung cancer	what are signs of lung cancer	keytruda lung cancer	do I have lung cancer	non small cell lung cancer stage 4	lung cancer
8	Colon and rectum cancer	colon cancer symptoms	symptoms of colon cancer	symptoms of colon cancer in women	colon cancer signs in women	signs of colon cancer in women	stage 2 colon cancer	signs for colon cancer	survival rate of colon cancer	signs of colon cancer in men	colon cleanse	stage 4 colon cancer survival rate	survival rate for colon cancer	blood test for colon cancer	stage 4 colon cancer life expectancy	colon cancer awareness month	what does colon cancer look like	how to prevent colon cancer	stage 4 colon cancer symptoms	colon cancer recurrence	how do you get colon cancer	symptoms of rectal cancer	colon cancer signs	anal cancer symptoms	signs of colon cancer	colonscopy	signs of rectal cancer	colorectal cancer symptoms	rectal cancer staging
9	malignant skin melanoma	basal cell carcinoma	skin cancer types	skin cancer symptoms	types of skin cancer
10	non-Hodgkin lymphoma	non-hodgkin lymphoma cancer	non-hodgkin lymphoma symptoms	what is non-hodgkin lymphoma	symptoms of non-hodgkin lymphoma	non-hodgkin lymphoma cancer symptoms	non hodgkin lymphoma	follicular lymphoma	non-hodgkin lymphoma survival rate	non-hodgkin lymphoma prognosis	what is non-hodgkin lymphoma cancer	non-hodgkin lymphoma causes	non hodgkins lymphoma	what are the symptoms of non-hodgkin lymphoma	stage 3 non-hodgkin lymphoma	diffuse large b-cell non-hodgkin lymphoma
11	uterine cancer	uterine polyps cancer	stage 4 uterine cancer	endometrial cancer symptoms	uterine cancer ribbon	what causes uterine cancer	test for uterine cancer	stage 1 uterine cancer	uterine cancer diagnosis	uterine cancer survival rates	symptoms of endometrial cancer	uterine fibroid symptoms	endometriosis symptoms	symptoms of uterine cancer
12	cardiomyopathy and myocarditis	dilated cardiomyopathy with myocarditis and fatty liver	stress cardiomyopathy	causes of cardiomyopathy	acute cardiomyopathy	what is hypertrophic cardiomyopathy	treatment for cardiomyopathy	myocarditis	what causes cardiomyopathy	hypertrophic cardiomyopathy symptoms	myocardial infarction	signs of cardiomyopathy	hypertrophic cardiomyopathy murmur	definition of cardiomyopathy	stress induced cardiomyopathy	myocarditis symptoms	endocarditis	myocarditis causes	myocarditis definition	myocarditis infarction	symptoms of myocarditis	chronic myocarditis	dilated cardiomyopathy	lymphocytic myocarditis	myocarditis diagnosis	what causes myocarditis	myocarditis ecg	myocarditis in children	eosinophilic myocarditis	viral myocarditis	what is myocarditis	myocarditis treatment
13	kidney cancer	kidney cancer stage 4	kidney cancer ribbon	kidney cancer life expectancy	kidney cancer metastasis	symptoms of kidney cancer in women	what are symptoms of kidney cancer	survival rate of kidney cancer	kidney cancer symptoms in men
14	pancreatic cancer	cause of pancreatic cancer	pancreatic cancer ribbon	test for pancreatic cancer	stage 3 pancreatic cancer	pancreatic cancer awareness	pancreatic cancer symptom	what cause pancreatic cancer	what are symptoms of pancreatic cancer	types of pancreatic cancer	pancreatic cancer early symptoms
15	bladder cancer	treatment for bladder cancer	bladder tumor	bladder cancer in men	treatment of bladder cancer	bladder cancer survival rate	cause of bladder cancer	symptoms of bladder infection	bladder cancer stage 4	actos bladder cancer	symptoms of bladder cancer in women	invasive bladder cancer	bladder cancer symptoms in men	metastatic bladder cancer	cystoscopy	what are symptoms of bladder cancer
16	leukemia	leukemia life expectancy	acute leukemia prognosis	leukemia wbc count	child leukemia symptoms	what does leukemia do	signs and symptoms of leukemia	symptoms of leukemia	what are the symptoms of leukemia	survival rate of leukemia	leukemia symptoms in women	is leukemia hereditary	signs of leukemia in children	is leukemia curable	pre leukemia	how is leukemia diagnosed	plasma cell leukemia	is leukemia genetic	early signs of leukemia
17	liver cancer	cirrhosis of the liver	liver cancer ribbon	stage 4 liver cancer life expectancy	survival rate of liver cancer	liver cancer signs and symptoms	stage 3 liver cancer	life expectancy with liver cancer	liver cancer symptoms in women	survival rate for liver cancer	stage 4 liver cancer survival rate	sign of liver cancer	what are the symptoms of liver cancer	stage four liver cancer
18	stomach cancer	cause of stomach cancer	h pylori	treatment of stomach cancer	stomach lining cancer	stomach cancer symptoms in women	what are the symptoms of stomach cancer	stomach cancer ribbon	do I have stomach cancer	stages of stomach cancer	stage 3 stomach cancer
19	lip and oral cavity cancer	mouth cancer	cancer of the lip	lip cancer sore	cancer on the lip	lip cancer signs	signs of lip cancer	symptoms of lip cancer	cancer in mouth	what does lip cancer look like	lip cancer blister	mouth cancer symptoms
20	brain and nervous system cancer	brain cancer survival rate	cancer metastasis to brain	john mccain brain cancer	survival rate for brain cancer	glioma brain cancer	pediatric brain cancer	cure for brain cancer	what are symptoms of brain cancer	brain cancer
21	thyroid cancer	treatment for thyroid cancer	thyroid cancer survival rate	thyroid cancer ribbon	symptoms of thyroid problems	metastatic thyroid cancer	thyroid nodules and cancer	thyroid cancer symptoms in women	thyroid cancer awareness	thyroid cancer recurrence	stage 4 thyroid cancer	can thyroid cancer spread
22	multiple myeloma	multiple myeloma stages	is multiple multiple myeloma cancer	multiple myeloma definition	stage 3 multiple myeloma	mgus multiple myeloma	what is multiple myeloma cancer	multiple melanoma	multiple myeloma remission	mayo clinic multiple myeloma	stages of multiple myeloma	multiple myeloma treatments	stem cell transplant for multiple myeloma	bone marrow cancer	multiple myeloma ribbon	multiple myeloma hereditary
23	ovarian cancer	ovarian cancer awareness	ovarian cancer early symptoms	symptom of ovarian cancer	ovarian cancer metastasis	avastin ovarian cancer	ovarian cancer awareness month	avastin	early signs of ovarian cancer	do I have ovarian cancer	what are signs of ovarian cancer	testing for ovarian cancer	screening for ovarian cancer	what are the symptoms of ovarian cancer	how to test for ovarian cancer	early symptoms of ovarian cancer	can ovarian cysts cause cancer
24	cervical cancer	symptoms of cervical cancer	cause of cervical cancer	what causes cervical cancer	what cause cervical cancer	what is hpv	cervical cancer survival rate	how do you get cervical cancer	stage 4 cervical cancer	cervical cancer definition	what are symptoms of cervical cancer	stage 2 cervical cancer	cervical cancer staging	sign of cervical cancer	stage 1 cervical cancer	can hpv cause cervical cancer	what are the symptoms of cervical cancer
25	esophageal cancer	symptoms of esophageal cancer	what is esophageal cancer	esophageal cancer signs	stage 4 esophageal cancer	signs of esophageal cancer	esophageal cancer surgery	esophagus cancer symptoms	causes of esophageal cancer	stage 3 esophageal cancer	what causes esophageal cancer	esophageal tumor	esophageal cancer life expectancy
26	larynx cancer	symptoms of larynx cancer	voice box cancer	laryngectomy	symptoms of throat cancer	pharynx cancer	signs of throat cancer	cancer of larynx
27	gallbladder and biliary tract cancer	gallbladder pain symptoms	what is gallbladder cancer	gallbladder cancer causes	signs of gallbladder cancer	gallbladder cancer treatment	bladder cancer symptoms	bile duct cancer
28	Hodgkin lymphoma	hodgkin lymphoma cancer	hodgkin lymphoma symptoms	lymphoma symptoms	what is lymphoma	what is hodgkin lymphoma	hodgkins	symptoms of hodgkin lymphoma	symptoms of lymphoma	hodgkin lymphoma survival rate	hodgkin lymphoma vs non hodgkin lymphoma	hodgkin vs non hodgkin	hodgkin lymphoma prognosis	b cell lymphoma	b cell non hodgkin lymphoma	hodgkin lymphoma causes	stage 4 lymphoma	classical hodgkin lymphoma	hodgkin lymphoma stage 4
29	testicular cancer	causes of testicular cancer	symptoms for testicular cancer	testicular cancer ribbon	testicular cancer prognosis	testicular cancer risk factors	what does testicular cancer look like	what are symptoms of testicular cancer	how do you get testicular cancer	does testicular cancer spread	what are signs of testicular cancer
30	mesothelioma	mesothelioma prognosis	mesothelioma settlement	is mesothelioma cancer	what is mesothelioma cancer	mesothelioma survival rate	what causes mesothelioma	mesothelioma ct	treatment for mesothelioma	stage 4 mesothelioma	mesothelioma cells	signs of mesothelioma	types of mesothelioma	cause of mesothelioma	treatment of mesothelioma
31	hypertensive heart disease	hypertensive heart disease with heart failure	what is hypertensive heart disease	hypertensive heart disease without heart failure	hypertensive cardiovascular disease	hypertensive heart disease symptoms	hypertensive heart disease causes	symptoms of hypertensive heart disease
