# Supplementary material for: Leveraging Internet Search Data to Improve the Prediction and Prevention of Noncommunicable Diseases: Retrospective Observational Study
Source: J Med Internet Res. 2020 Nov 12;22(11):e18998. doi: 10.2196/18998 (PMC7691086; doi:10.2196/18998)
Supplement: Multimedia Appendix 2 [file jmir_v22i11e18998_app2.xlsx]

## Sheet: Correlatin analysis 
Correlation analysis among the RSVs, incidence rates and mortality rates.
	Search Term	Rincidence	P	Rmortality	P
1	Diabete mellitus	0.1	0.199	-0.037	0.631
2	what is diabetes mellitus type 2	0.648	<0.001	-0.636	<0.001
3	what is type 2 diabetes	0.746	<0.001	-0.789	<0.001
4	causes of diabetes mellitus	-0.295	<0.001	0.25	0.001
5	signs of diabetes	0.866	<0.001	-0.9	0.001
6	complications of diabetes mellitus	-0.061	0.429	0.11	0.155
7	what is type 1 diabetes	0.729	<0.001	-0.756	<0.001
8	hypoglycemia	-0.522	<0.001	0.403	<0.001
9	what causes diabetes mellitus	0.128	0.098	-0.084	0.28
10	hyperlipidemia	0.686	<0.001	-0.757	<0.001
11	pathophysiology of diabetes mellitus	-0.028	0.716	0.001	0.989
	Search Term	Rincidence	P	Rmortality	P
1	ischemic heart disease	-0.433	<0.001	-0.468	<0.001
2	what is Ischemic heart disease	-0.28	<0.001	-0.29	<0.001
3	chronic ischemic heart disease	0.11	0.155	0.089	0.25
4	coronary heart disease	0.335	<0.001	0.336	<0.001
5	agent orange ischemic heart disease	-0.389	<0.001	-0.421	<0.001
6	ischemic stroke	-0.421	<0.001	-0.422	<0.001
7	ischemic heart disease causes	-0.006	0.934	0.013	0.871
8	ischemic cardiomyopathy	-0.022	0.775	-0.042	0.59
9	acute ischemic heart disease	-0.053	0.493	-0.057	0.466
10	cad	0.536	<0.001	0.602	<0.001
11	ischemic heart disease is most accurately defined as	-0.365	<0.001	-0.4	<0.001
12	angina pectoris	-0.468	<0.001	-0.481	<0.001
	Search Term	Rincidence	P	Rmortality	P
1	stroke	0.636	<0.001	0.107	0.166
2	signs of stroke in women	0.893	<0.001	-0.495	<0.001
3	symptoms of stroke in women	0.609	<0.001	-0.663	<0.001
4	signs of a stroke in women	0.906	<0.001	-0.447	<0.001
5	stroke symptoms in men	0.805	<0.001	-0.655	<0.001
6	minor stroke	0.245	0.001	0.164	0.034
7	symptoms of mini stroke	0.558	<0.001	-0.223	0.004
8	signs of stroke in men	0.887	<0.001	-0.392	<0.001
9	signs of mini stroke	0.733	<0.001	-0.277	0.003
10	what are the signs of a stroke	0.745	<0.001	-0.381	<0.001
	Search Term	Rincidence	P	Rmortality	P
1	atrial fibrillation	0.163	0.034	0.2	0.009
2	afib	0.953	<0.001	0.936	<0.001
3	atrial fibrillation rvr	0.121	0.119	0.103	0.183
4	atrial fibrillation diagnosis	-0.043	0.584	-0.039	0.614
5	atrial fibrillation with rvr	0.218	0.004	0.209	0.007
6	atrial fibrillation and stroke	-0.35	<0.001	-0.359	<0.001
7	cause of atrial fibrillation	0.102	0.188	0.104	0.182
8	ablation of atrial fibrillation	-0.224	0.003	-0.233	0.002
9	heart flutter	0.88	<0.001	0.878	<0.001
10	atrial fibrillation vs flutter	0.363	<0.001	0.376	<0.001
11	signs of atrial fibrillation	0.202	0.009	0.205	0.008
12	atrial flutter vs atrial fibrillation	0.23	0.003	0.23	0.002
13	atrial flutter	0.389	<0.001	0.378	<0.001
14	atrial flutter treatment	0.065	0.401	0.062	0.421
15	atrial flutter ecg	0.179	0.02	0.161	0.038
16	atrial flutter ekg	-0.163	0.034	-0.165	0.032
17	what is atrial flutter	0.15	0.052	0.136	0.08
18	atrial flutter vs fibrillation	0.391	<0.001	0.403	<0.001
19	atrial flutter causes	-0.008	0.915	-0.023	0.771
20	treatment for atrial flutter	0.051	0.513	0l.057	0.46
21	atrial fibrillation ecg	0.435	<0.001	0.43	<0.001
22	atrial flutter definition	0.018	0.813	0.019	0.81
23	what is atrial fibrillation	0.685	<0.001	0.681	<0.001
24	symptoms of atrial flutter	0.04	0.606	0.04	0.607
25	a fib	0.965	<0.001	0.957	<0.001
26	treatment of atrial flutter	-0.187	0.015	-0.185	0.017
27	causes of atrial flutter	-0.047	0.546	-0.054	0.49
28	atypical atrial flutter	-0.007	0.933	-0.011	0.888
29	what causes atrial flutter	0.328	<0.001	0.331	<0.001
	Search Term	Rincidence	P	Rmortality	P
1	prostate cancer	-0.584	<0.001	-0.055	0.476
2	what causes prostate cancer	0.456	<0.001	0.072	0.353
3	fish oil prostate cancer	0.053	0.494	-0.077	0.323
4	hormone therapy for prostate cancer	-0.059	0.444	0.118	0.128
5	what are symptoms of prostate cancer	0.263	0.001	-0.039	0.614
6	prostate cancer facts	-0.322	<0.001	0.056	0.475
7	proton therapy for prostate cancer	0.05	0.52	-0.04	0.605
8	does prostate cancer spread	0.364	<0.001	0.142	0.066
9	cyberknife prostate cancer	0.094	0.225	-0.032	0.679
10	survival rate of prostate cancer	-0.098	0.207	0.072	0.353
11	can prostate cancer spread	0.254	0.001	0.083	0.287
12	sign of prostate cancer	0.301	<0.001	0.123	0.112
13	hifu prostate cancer	-0.15	0.052	-0.221	0.004
14	female prostate cancer	-0.119	0.125	0.194	0.012
15	zero prostate cancer	0.456	<0.001	0.016	0.838
16	prognosis for prostate cancer	-0.16	0.039	-0.09	0.247
	Search Term	Rincidence	P	Rmortality	P
1	breast cancer	-0.024	0.762	0.117	0.132
2	triple negative breast cancer	-0.188	0.015	-0.555	<0.001
3	does breast cancer hurt:	-0.103	0.182	-0.401	<0.001
4	breast cancer signs and symptoms	-0.051	0.509	-0.053	0.499
5	signs of breast cancer in women	-0.228	0.003	-0.528	<0.001
6	inflammatory breast cancer symptoms	-0.154	0.046	-0.171	0.027
7	how do you get breast cancer	-0.212	0.006	-0.383	<0.001
8	breast cancer awareness images	-0.137	0.077	-0.201	0.009
9	signs and symptoms of breast cancer	-0.123	0.113	-0.084	0.277
10	what month is breast cancer awareness	-0.164	0.034	-0.306	<0.001
11	breast cancer screening guidelines	0.038	0.629	-0.023	0.764
12	what month is breast cancer awareness month	-0.177	0.021	-0.32	<0.001
13	is breast cancer genetic	0.086	0.268	-0.056	0.469
14	is breast cancer painful	-0.205	0.008	-0.432	<0.001
	Search Term	Rincidence	P	Rmortality	P
1	lung cancer life expectancy	0.051	0.511	-0.279	<0.001
2	early signs of lung cance	0.216	0.005	0.175	0.024
3	lung cancer symptoms in women	-0.355	<0.001	-0.597	<0.001
4	stage 4 lung cancer life expectancy	-0.076	0.325	-0.36	<0.001
5	stage 4 small cell lung cancer	0.061	0.435	-0.112	0.15
6	symptoms of lung cancer in women	-0.279	<0.001	-0.475	<0.001
7	stage 2 lung cancer	0.092	0.238	0.004	0.958
8	sign of lung cancer	<0.001	0.999	0.897	<0.001
9	stage 4 lung cancer survival rate	-0.195	0.011	-0.4	<0.001
10	lung cancer symptoms in men	-0.331	<0.001	-0.608	<0.001
11	signs and symptoms of lung cancer	0.108	0.163	0.19	0.014
12	stage 4 lung cancer symptoms	-0.016	0.833	-0.168	0.03
13	early symptoms of lung cancer	0.204	0.008	0.267	<0.001
14	what are signs of lung cancer	-0.234	0.002	-0.28	<0.001
15	keytruda lung cancer	0.518	<0.001	0.205	0.008
16	do I have lung cancer	-0.026	0.737	-0.094	0.223
17	non small cell lung cancer stage 4	0.118	0.126	0.05	0.523
18	lung cancer	0.407	<0.001	0.627	<0.001
	Search Term	Rincidence	P	Rmortality	P
1	colon cancer symptoms	-0.164	0.033	-0.408	<0.001
2	symptoms of colon cancer	-0.115	0.137	-0.49	<0.001
3	symptoms of colon cancer in women	-0.164	0.034	-0.591	<0.001
4	colon cancer signs in women	0.164	0.034	-0.367	<0.001
5	signs of colon cancer in women	0.187	0.015	-0.349	<0.001
6	stage 2 colon cancer	0.133	0.086	0.051	0.51
7	signs for colon cancer	0.221	0.004	0.186	0.016
8	survival rate of colon cancer	0.056	0.467	-0.135	0.08
9	signs of colon cancer in men	0.183	0.018	-0.382	<0.001
10	colon cleanse	-0.389	<0.001	-0.331	<0.001
11	stage 4 colon cancer survival rate	0.196	0.011	-0.142	0.067
12	survival rate for colon cancer	-0.009	0.907	-0.112	0.149
13	blood test for colon cancer	0.082	0.288	0.08	0.3
14	stage 4 colon cancer life expectancy	0.165	0.032	-0.26	0.001
15	colon cancer awareness month	0.017	0.827	0.049	0.531
16	what does colon cancer look like	0.281	<0.001	0.096	0.217
17	how to prevent colon cancer	-0.026	0.735	-0.026	0.741
18	stage 4 colon cancer symptoms	0.178	0.021	-0.114	0.14
19	colon cancer recurrence	0.001	0.991	0.29	<0.001
20	how do you get colon cancer	0.087	0.26	0.026	0.742
21	symptoms of rectal cancer	-0.156	0.44	-0.204	0.008
22	colon cancer signs	0.507	<0.001	0.036	0.642
23	anal cancer symptoms	-0.101	0.192	-0.217	0.005
24	signs of colon cancer	0.522	<0.001	-0.014	0.86
25	colonscopy	-0.08	0.3	0.324	<0.001
26	signs of rectal cancer	0.172	0.026	0.046	0.55
27	colorectal cancer symptoms	0.134	0.083	0.081	0.295
28	rectal cancer staging	0.039	0.618	0.059	0.447
	Search Term	Rincidence	P	Rmortality	P
1	malignant skin melanoma	-0.317	<0.001	-0.291	<0.001
2	basal cell carcinoma	0.646	<0.001	0.629	<0.001
3	skin cancer types	0.49	<0.001	0.468	<0.001
4	skin cancer symptoms	0.188	0.015	0.076	0.326
5	types of skin cancer	0.129	0.095	0.128	0.099
	Search Term	Rincidence	P	Rmortality	P
1	non-Hodgkin lymphoma	0.001	0.993	-0.036	0.642
2	non-hodgkin lymphoma cancer	0.107	0.166	0.167	0.03
3	non-hodgkin lymphoma symptoms	0.046	0.551	-0.028	0.72
4	what is non-hodgkin lymphoma	0.028	0.718	-0.197	0.011
5	symptoms of non-hodgkin lymphoma	0.11	0.155	-0.029	0.706
6	non-hodgkin lymphoma cancer symptoms	0.001	0.985	-0.213	0.005
7	non hodgkin lymphoma	0.601	<0.001	0.272	<0.001
8	follicular lymphoma	0.129	0.094	0.105	0.178
9	non-hodgkin lymphoma survival rate	-0.019	0.803	-0.131	0.089
10	non-hodgkin lymphoma prognosis	0.133	0.085	0.028	0.722
11	what is non-hodgkin lymphoma cancer	0.013	0.87	-0.113	0.146
12	non-hodgkin lymphoma causes	-0.052	0.505	-0.106	0.17
13	non hodgkins lymphoma	-0.16	0.038	0.232	0.003
14	what are the symptoms of non-hodgkin lymphoma	0.108	0.162	0.027	0.729
15	stage 3 non-hodgkin lymphoma	-0.044	0.573	-0.167	0.03
16	diffuse large b-cell non-hodgkin lymphoma	-0.011	0.891	-0.075	0.331
	Search Term	Rincidence	P	Rmortality	P
1	uterine cancer	-0.21	0.009	-0.164	0.034
2	uterine polyps cancer	-0.386	<0.001	-0.378	<0.001
3	stage 4 uterine cancer	0.095	0.221	0.088	0.256
4	endometrial cancer symptoms	0.251	0.001	0.223	0.004
5	uterine cancer ribbon	0.496	<0.001	0.479	<0.001
6	what causes uterine cancer	0.047	0.549	0.049	0.526
7	test for uterine cancer	0.137	0.077	0.126	0.103
8	stage 1 uterine cancer	0.163	0.035	0.129	0.096
9	uterine cancer diagnosis	-0.288	<0.001	-0.274	<0.001
10	uterine cancer survival rates	-0.232	0.002	-0.228	0.003
11	symptoms of endometrial cancer	-0.015	0.848	-0.004	0.956
12	uterine fibroid symptoms	-0.219	0.004	-0.189	0.014
13	endometriosis symptoms	0.354	<0.001	0.256	0.001
14	symptoms of uterine cancer	0.359	<0.001	0.321	<0.001
	Search Term	Rincidence	P	Rmortality	P
1	dilated cardiomyopathy with myocarditis and fatty liver	0.225	0.003	0.131	0.091
2	stress cardiomyopathy	0.123	0.111	-0.247	0.001
3	causes of cardiomyopathy	0.1	0.199	0.166	0.032
4	acute cardiomyopathy	0.195	0.011	0.183	0.017
5	what is hypertrophic cardiomyopathy	0.23	0.003	0.128	0.099
6	treatment for cardiomyopathy	0.196	0.011	0.41	<0.001
7	myocarditis	0.401	<0.001	0.196	0.011
8	what causes cardiomyopathy	0.046	0.554	-0.167	0.03
9	hypertrophic cardiomyopathy symptoms:	-0.188	0.015	0.018	0.819
10	myocardial infarction	-0.005	0.954	0.062	0.423
11	signs of cardiomyopathy	-0.007	0.932	0.044	0.571
12	hypertrophic cardiomyopathy murmur	0.058	0.454	0.163	0.035
13	definition of cardiomyopathy	0.01	0.9	0.083	0.284
14	stress induced cardiomyopathy	0.048	0.534	-0.096	0.216
15	myocarditis symptoms	-0.106	0.172	-0.012	0.877
16	endocarditis	-0.027	0.726	0.324	<0.001
17	myocarditis causes	0.027	0.733	0.044	0.568
18	myocarditis definition	0.272	<0.001	0.056	0.473
19	myocarditis infarction	-0.006	0.937	-0.088	0.258
20	symptoms of myocarditis	-0.036	0.643	0.079	0.31
21	chronic myocarditis	-0.012	0.873	0.069	0.376
22	dilated cardiomyopathy	0.123	0.112	0.285	<0.001
23	lymphocytic myocarditis	-0.088	0.255	0.033	0.67
24	myocarditis diagnosis	-0.012	0.873	0.057	0.467
25	what causes myocarditis	0.009	0.907	-0.285	<0.001
26	myocarditis ecg	0.079	0.307	0.042	0.589
27	myocarditis in children	-0.228	0.003	-0.012	0.876
28	eosinophilic myocarditis	-0.067	0.385	0.042	0.585
29	viral myocarditis	0.024	0.762	0.422	<0.001
30	what is myocarditis	0.145	0.061	0.108	0.164
31	myocarditis treatment	-0.067	0.388	-0.043	0.584
	Search Term	Rincidence	P	Rmortality	P
1	kidney cancer	0.005	0.951	0.009	0.905
2	kidney cancer stage 4	0.67	<0.001	0.669	<0.001
3	kidney cancer ribbon	0.642	<0.001	0.651	<0.001
4	kidney cancer life expectancy	0.271	<0.001	0.247	0.001
5	kidney cancer metastasis	-0.258	0.001	-0.248	0.001
6	symptoms of kidney cancer in women	-0.036	0.643	-0.051	0.513
7	what are symptoms of kidney cancer	-0.007	0.925	0.002	0.982
8	survival rate of kidney cancer	0.193	0.012	0.165	0.032
9	kidney cancer symptoms in men	-0.008	0.922	-0.022	0.78
	Search Term	Rincidence	P	Rmortality	P
1	pancreatic cancer	0.263	0.001	0.23	0.003
2	cause of pancreatic cancer	0.424	<0.001	0.427	<0.001
3	pancreatic cancer ribbon	0.729	<0.001	0.717	<0.001
4	test for pancreatic cancer	0.516	<0.001	0.502	<0.001
5	stage 3 pancreatic cancer	0.626	<0.001	0.624	<0.001
6	pancreatic cancer awareness	0.283	<0.001	0.272	<0.001
7	pancreatic cancer symptom	0.131	0.091	0.116	0.136
8	what cause pancreatic cancer	0.428	<0.001	0.428	<0.001
9	what are symptoms of pancreatic cancer	0.287	<0.001	0.269	<0.001
10	types of pancreatic cancer	-0.229	0.003	-0.212	0.006
11	pancreatic cancer early symptoms	0.108	0.163	0.071	0.361
	Search Term	Rincidence	P	Rmortality	P
1	bladder cancer	-0.259	0.001	-0.269	<0.001
2	treatment for bladder cancer	0.182	0.018	0.172	0.026
3	bladder tumor	-0.059	0.446	-0.061	0.433
4	bladder cancer in men	0.27	<0.001	0.247	0.001
5	treatment of bladder cancer	-0.176	0.023	-0.176	0.022
6	bladder cancer survival rate	0.036	0.643	0.023	0.771
7	cause of bladder cancer	0.26	0.001	0.263	0.001
8	symptoms of bladder infection	0.309	<0.001	0.292	<0.001
9	bladder cancer stage 4	0.234	0.002	0.237	0.002
10	actos bladder cancer	0.09	0.248	0.073	0.346
11	symptoms of bladder cancer in women	0.189	0.014	0.16	0.039
12	invasive bladder cancer	-0.134	0.083	-0.127	0.101
13	bladder cancer symptoms in men	0.301	<0.001	0.275	<0.001
14	metastatic bladder cancer	-0.269	<0.001	-0.267	<0.001
15	cystoscopy	0.694	<0.001	0.696	<0.001
16	what are symptoms of bladder cancer	0.161	0.038	0.165	0.033
	Search Term	Rincidence	P	Rmortality	P
1	leukemia	-0.755	<0.001	-0.104	0.18
2	leukemia life expectancy	0.317	<0.001	-0.031	0.689
3	acute leukemia prognosis	0.198	0.01	-0.216	0.005
4	leukemia wbc count	0.216	0.005	0.105	0.177
5	child leukemia symptoms	0.044	0.571	0.134	0.084
6	what does leukemia do	0.254	0.001	0.016	0.839
7	signs and symptoms of leukemia	-0.238	0.002	-0.148	0.056
8	symptoms of leukemia	0.303	<0.001	-0.372	<0.001
9	what are the symptoms of leukemia	-0.024	0.76	-0.116	0.135
10	survival rate of leukemia	-0.035	0.65	0.16	0.038
11	leukemia symptoms in women	0.471	<0.001	-0.286	<0.001
12	is leukemia hereditary	0.397	<0.001	-0.033	0.672
13	signs of leukemia in children	0.329	<0.001	-0.202	0.009
14	is leukemia curable	0.516	<0.001	0.033	0.669
15	pre leukemia	-0.277	<0.001	0.063	0.416
16	how is leukemia diagnosed	0.296	<0.001	0.146	0.06
17	plasma cell leukemia	-0.102	0.188	-0.088	0.254
18	is leukemia genetic	0.369	<0.001	0.059	0.449
19	early signs of leukemia	0.203	0.008	0.077	0.322
	Search Term	Rincidence	P	Rmortality	P
1	liver cancer	-0.635	<0.001	-0.606	<0.001
2	cirrhosis of the liver cancer	-0.042	0.587	-0.032	0.676
3	liver cancer ribbon	0.644	<0.001	0.653	<0.001
4	stage 4 liver cancer life expectancy	0.43	<0.001	0.412	<0.001
5	survival rate of liver cancer	0.141	0.068	0.131	0.09
6	liver cancer signs and symptoms	-0.098	0.205	-0.143	0.064
7	stage 3 liver cancer	0.136	0.079	0.136	0.079
8	life expectancy with liver cancer	0.085	0.276	0.08	0.306
9	liver cancer symptoms in women	0.323	<0.001	0.291	<0.001
10	survival rate for liver cancer	0.201	0.009	0.188	0.015
11	stage 4 liver cancer survival rate	0.182	0.018	0.175	0.023
12	sign of liver cancer	0.605	<0.001	0.58	<0.001
13	what are the symptoms of liver cancer	0.074	0.338	0.079	0.31
14	stage four liver cancer	-0.255	0.001	-0.251	0.001
	Search Term	Rincidence	P	Rmortality	P
1	stomach cancer	0.179	0.02	-0.248	0.001
2	cause of stomach cancer	0.056	0.47	-0.218	0.005
3	h pylori	-0.012	<0.001	-0.656	<0.001
4	treatment of stomach cancer	0.204	0.008	0.355	<0.001
5	stomach lining cancer	0.063	0.42	0.187	0.015
6	stomach cancer symptoms in women	-0.476	<0.001	-0.677	<0.001
7	what are the symptoms of stomach cancer	-0.105	0.174	-0.151	0.051
8	stomach cancer ribbon	0.015	0.845	-0.416	<0.001
9	do I have stomach cancer	-0.075	0.333	-0.323	<0.001
10	stages of stomach cancer	0.031	0.687	0.196	0.011
11	stage 3 stomach cancer	0.042	0.586	-0.053	0.496
	Search Term	Rincidence	P	Rmortality	P
1	mouth cancer	0.473	<0.001	0.483	<0.001
2	cancer of the lip	-0.305	<0.001	-0.272	<0.001
3	lip cancer sore	-0.036	0.642	-0.017	0.825
4	cancer on the lip	-0.097	0.213	-0.086	0.27
5	lip cancer signs	-0.133	0.086	-0.119	0.124
6	signs of lip cancer	-0.168	0.029	-0.15	0.053
7	symptoms of lip cancer	-0.212	0.006	-0.198	0.01
8	cancer in mouth	0.76	<0.001	0.71	<0.001
9	what does lip cancer look like	0.126	0.105	0.113	0.143
10	lip cancer blister	0.091	0.241	0.086	0.265
11	mouth cancer symptoms	0.162	0.036	0.094	0.228
	Search Term	Rincidence	P	Rmortality	P
1	brain and nervous system cancer	-0.072	0.351	-0.104	0.181
2	brain cancer survival rate	0.347	<0.001	0.307	<0.001
3	cancer metastasis to brain	0.287	<0.001	0.284	<0.001
4	john mccain brain cancer	0.219	0.004	0.218	0.004
5	survival rate for brain cancer	0.063	0.42	0.061	0.433
6	glioma brain cancer	-0.405	<0.001	-0.402	<0.001
7	pediatric brain cancer	-0.177	0.021	-0.158	0.041
8	cure for brain cancer	0.078	0.312	0.066	0.394
9	what are symptoms of brain cancer	0.146	0.058	0.146	0.058
10	brain cancer	0.321	<0.001	0.332	<0.001
	Search Term	Rincidence	P	Rmortality	P
1	thyroid cancer	0.589	<0.001	0.59	<0.001
2	treatment for thyroid cancer	-0.009	0.903	-0.048	0.534
3	thyroid cancer survival rate	0.482	<0.001	0.488	<0.001
4	thyroid cancer ribbon	0.684	<0.001	0.708	<0.001
5	symptoms of thyroid problems	0.555	<0.001	0.45	<0.001
6	metastatic thyroid cancer	-0.411	<0.001	-0.382	<0.001
7	thyroid nodules and cancer	0.066	0.394	<0.001	0.999
8	thyroid cancer symptoms in women	0.344	<0.001	0.201	0.009
9	thyroid cancer awareness	0.331	<0.001	0.325	<0.001
10	thyroid cancer recurrence	0.066	0.396	0.015	0.848
11	stage 4 thyroid cancer	0.472	<0.001	0.493	<0.001
12	can thyroid cancer spread	0.516	<0.001	0.478	<0.001
	Search Term	Rincidence	P	Rmortality	P
1	multiple myeloma	0.169	0.028	0.21	0.006
2	multiple myeloma stages	0.354	<0.001	0.355	<0.001
3	is multiple multiple myeloma cancer	0.367	<0.001	0.332	<0.001
4	multiple myeloma definition	-0.085	0.274	0.015	0.842
5	stage 3 multiple myeloma	-0.065	0.403	-0.099	0.203
6	mgus multiple myeloma	-0.126	0.104	-0.105	0.176
7	what is multiple myeloma cancer	0.227	0.003	0.195	0.011
8	multiple melanoma	-0.541	<0.001	-0.438	<0.001
9	multiple myeloma remission	0.055	0.477	0.048	0.536
10	mayo clinic multiple myeloma	-0.137	0.076	-0.163	0.035
11	stages of multiple myeloma	-0.099	0.2	-0.111	0.152
12	multiple myeloma treatments	-0.324	<0.001	0.97	<0.001
13	stem cell transplant for multiple myeloma	0.074	0.341	0.081	0.297
14	bone marrow cancer	0.174	0.024	0.236	0.002
15	multiple myeloma ribbon	0.604	<0.001	0.547	<0.001
16	multiple myeloma hereditary	-0.007	0.932	-0.005	0.945
	Search Term	Rincidence	P	Rmortality	P
1	ovarian cancer	0.608	<0.001	0.508	<0.001
2	ovarian cancer awareness	0.044	0.574	0.007	0.924
3	ovarian cancer early symptoms	0.308	<0.001	0.297	<0.001
4	symptom of ovarian cancer	0.085	0.275	0.036	0.647
5	ovarian cancer metastasis	0.322	<0.001	0.283	<0.001
6	avastin ovarian cancer	0.097	0.213	0.016	0.836
7	ovarian cancer awareness month	-0.118	0.128	-0.112	0.147
8	avastin	0.604	<0.001	0.418	<0.001
9	early signs of ovarian cancer	-0.041	0.597	0.004	0.964
10	do I have ovarian cancer	-0.433	<0.001	-0.352	<0.001
11	what are signs of ovarian cancer	-0.488	<0.001	-0.448	<0.001
12	testing for ovarian cancer	0.338	<0.001	0.305	<0.001
13	screening for ovarian cancer	0.212	0.006	0.171	0.027
14	what are the symptoms of ovarian cancer	0.005	0.947	-0.064	0.412
15	how to test for ovarian cancer	-0.173	0.025	-0.12	0.122
16	early symptoms of ovarian cancer	0.365	<0.001	0.318	<0.001
17	can ovarian cysts cause cancer	-0.263	0.001	-0.231	0.003
	Search Term	Rincidence	P	Rmortality	P
1	cervical cancer	-0.097	0.209	-0.346	<0.001
2	symptoms of cervical cancer	-0.564	<0.001	0.189	0.014
3	cause of cervical cancer	-0.04	0.611	0.334	<0.001
4	what causes cervical cancer	-0.213	0.006	0.418	<0.001
5	what cause cervical cancer	-0.015	0.845	0.477	<0.001
6	what is hpv	0.157	0.042	0.77	<0.001
7	cervical cancer survival rate	0.151	0.051	0.192	0.013
8	how do you get cervical cancer	-0.256	0.001	0.263	0.001
9	stage 4 cervical cancer	0.185	0.016	0.065	0.402
10	cervical cancer definition	0.304	<0.001	0.208	0.007
11	what are symptoms of cervical cancer	-0.31	<0.001	0.097	0.209
12	stage 2 cervical cancer	0.074	0.342	-0.188	0.015
13	cervical cancer staging	0.168	0.03	-0.462	<0.001
14	sign of cervical cancer	-0.024	0.753	0.375	<0.001
15	stage 1 cervical cancer	-0.123	0.111	0.136	0.079
16	can hpv cause cervical cancer	-0.021	0.789	0.315	<0.001
17	what are the symptoms of cervical cancer	-0.378	<0.001	0.027	0.731
	Search Term	Rincidence	P	Rmortality	P
1	esophageal cancer	0.455	<0.001	0.375	<0.001
2	symptoms of esophageal cancer	0.454	<0.001	0.393	<0.001
3	what is esophageal cancer	0.298	<0.001	0.289	<0.001
4	esophageal cancer signs	0.424	<0.001	0.406	<0.001
5	stage 4 esophageal cancer	0.417	<0.001	0.382	<0.001
6	signs of esophageal cancer	0.495	<0.001	0.479	<0.001
7	esophageal cancer surgery	-0.156	0.044	-0.132	0.089
8	esophagus cancer symptoms	0.251	0.001	0.245	0.001
9	causes of esophageal cancer	0.094	0.227	0.079	0.307
10	stage 3 esophageal cancer	0.123	0.111	0.101	0.193
11	what causes esophageal cancer	0.477	<0.001	0.411	<0.001
12	esophageal tumor	-0.266	0.001	-0.229	0.003
13	esophageal cancer life expectancy	0.188	0.015	0.164	0.034
	Search Term	Rincidence	P	Rmortality	P
1	larynx cancer	-0.231	0.003	0l071	0.363
2	symptoms of larynx cancer	-0.173	0.025	0.041	0.602
3	voice box cancer	-0.089	0.251	0.231	0.003
4	laryngectomy	0.238	0.002	0.171	0.027
5	symptoms of throat cancer	0.056	0.474	-0.427	<0.001
6	pharynx cancer	-0.163	0.035	0.123	0.111
7	signs of throat cancer	0.498	<0.001	-0.051	0.515
8	cancer of larynx	-0.173	0.025	0.171	0.027
	Search Term	Rincidence	P	Rmortality	P
1	gallbladder pain symptoms	0.698	<0.001	0.254	0.001
2	what is gallbladder cancer	0.218	0.005	0.1	0.199
3	gallbladder cancer causes	0.087	0.261	-0.084	0.279
4	signs of gallbladder cancer	0.195	0.011	0.139	0.073
5	gallbladder cancer treatment	0.064	0.41	0.021	0.791
6	bladder cancer symptoms	0.128	0.098	-0.319	<0.001
7	bile duct cancer	0.564	<0.001	0.425	<0.001
	Search Term	Rincidence	P	Rmortality	P
1	Hodgkin lymphoma	-0.518	<0.001	-0.404	<0.001
2	hodgkin lymphoma cancer	-0.407	<0.001	-0.316	<0.001
3	hodgkin lymphoma symptoms	-0.496	<0.001	-0.413	<0.001
4	lymphoma symptoms	-0.365	<0.001	-0.524	<0.001
5	what is lymphoma	-0.773	<0.001	-0.688	<0.001
6	what is hodgkin lymphoma	-0.635	<0.001	-0.561	<0.001
7	hodgkins	0.823	<0.001	0.801	<0.001
8	symptoms of hodgkin lymphoma	-0.416	<0.001	-0.346	<0.001
9	symptoms of lymphoma	-0.534	<0.001	-0.59	<0.001
10	hodgkin lymphoma survival rate	-0.425	<0.001	-0.357	<0.001
11	hodgkin lymphoma vs non hodgkin lymphoma	-0.513	<0.001	-0.432	<0.001
12	hodgkin vs non hodgkin	-0.547	<0.001	-0.452	<0.001
13	hodgkin lymphoma prognosis	-0.227	0.003	-0.201	0.009
14	b cell lymphoma	-0.303	<0.001	-0.233	0.002
15	b cell non hodgkin lymphoma	-0.538	<0.001	-0.493	<0.001
16	hodgkin lymphoma causes	-0.433	<0.001	-0.363	<0.001
17	stage 4 lymphoma	-0.416	<0.001	-0.366	<0.001
18	classical hodgkin lymphoma	-0.495	<0.001	-0.49	<0.001
19	hodgkin lymphoma stage 4	-0.415	<0.001	-0.344	<0.001
	Search Term	Rincidence	P	Rmortality	P
1	testicular cancer	-0.821	<0.001	0.742	<0.001
2	causes of testicular cancer	-0.292	<0.001	0.28	<0.001
3	symptoms for testicular cancer	-0.196	0.011	0.248	0.001
4	testicular cancer ribbon	0.342	<0.001	-0.275	<0.001
5	testicular cancer prognosis	-0.366	<0.001	0.368	<0.001
6	testicular cancer risk factors	-0.185	0.016	0.217	0.005
7	what does testicular cancer look like	0.317	<0.001	-0.254	0.001
8	what are symptoms of testicular cancer	0.095	0.223	-0.051	0.515
9	how do you get testicular cancer	0.32	<0.001	-0.214	0.005
10	does testicular cancer spread	0.297	<0.001	-0.217	0.005
11	what are signs of testicular cancer	0.557	<0.001	-0.476	<0.001
	Search Term	Rincidence	P	Rmortality	P
1	mesothelioma	0.45	<0.001	0.446	<0.001
2	mesothelioma prognosis	-0.141	0.067	-0.144	0.062
3	mesothelioma settlement	0.193	0.012	0.195	0.012
4	is mesothelioma cancer	0.128	0.098	0.126	0.104
5	what is mesothelioma cancer	0.091	0.239	0.09	0.244
6	mesothelioma survival rate	0.043	0.581	0.037	0.632
7	what causes mesothelioma	0.066	0.399	0.063	0.418
8	mesothelioma ct	0.109	0.158	0.111	0.154
9	treatment for mesothelioma	0.105	0.175	0.105	0.175
10	stage 4 mesothelioma	0.096	0.214	0.092	0.235
11	mesothelioma cells	-0.174	0.024	-0.175	0.023
12	signs of mesothelioma	0.032	0.679	0.029	0.711
13	types of mesothelioma	-0.033	0.67	-0.033	0.67
14	cause of mesothelioma	-0.053	0.498	-0.056	0.469
15	treatment of mesothelioma	-0.158	0.041	-0.162	0.036
	Search Term	Rincidence	P	Rmortality	P
1	hypertensive heart disease			0.081	0.294
2	hypertensive heart disease with heart failure			0.552	<0.001
3	what is hypertensive heart disease			0.411	<0.001
4	hypertensive heart disease without heart failure			0.526	<0.001
5	hypertensive cardiovascular disease			-0.118	0.128
6	hypertensive heart disease symptoms			0.098	0.206
7	hypertensive heart disease causes			0.154	0.046
8	symptoms of hypertensive heart disease			-0.016	0.836
