# Supplementary material for: Leveraging Internet Search Data to Improve the Prediction and Prevention of Noncommunicable Diseases: Retrospective Observational Study
Source: J Med Internet Res. 2020 Nov 12;22(11):e18998. doi: 10.2196/18998 (PMC7691086; doi:10.2196/18998)
Supplement: Multimedia Appendix 4 [file jmir_v22i11e18998_app4.xlsx]

## Sheet: Sheet2
Diabetes mellitus		x1	x2	x3	x4	x5	x6	x7
what is diabetes mellitus type 2	x1	1	0.7737	-0.111	0.6915	0.7544	-0.3708	0.677
what is type 2 diabetes	x2	0.7737	1	-0.0593	0.8874	0.9611	-0.3426	0.892
causes of diabetes mellitus	x3	-0.111	-0.0593	1	-0.1922	0.0036	0.3359	-0.1165
signs of diabetes	x4	0.6915	0.8874	-0.1922	1	0.8467	-0.4116	0.8487
what is type 1 diabetes	x5	0.7544	0.9611	0.0036	0.8467	1	-0.3013	0.8304
hypoglycemia	x6	-0.3708	-0.3426	0.3359	-0.4116	-0.3013	1	-0.2674
hyperlipidemia	x7	0.677	0.892	-0.1165	0.8487	0.8304	-0.2674	1
Ischemic heart disease		x1	x2	x3	x4	x5	x6	x7	x8
ischemic heart disease	x1	1	0.3165	0.0282	0.6395	0.2482	-0.3017	0.0636	0.3512
what is Ischemic heart disease	x2	0.3165	1	-0.0047	0.2116	0.3283	0.0106	0.1181	0.2639
coronary heart disease	x3	0.0282	-0.0047	1	-0.1418	0.0829	0.2904	-0.1308	0.4111
agent orange ischemic heart disease	x4	0.6395	0.2116	-0.1418	1	-0.0259	-0.422	-0.0623	0.1567
ischemic stroke	x5	0.2482	0.3283	0.0829	-0.0259	1	0.2481	0.3986	0.6188
cad	x6	-0.3017	0.0106	0.2904	-0.422	0.2481	1	-0.0756	-0.0259
ischemic heart disease is most accurately defined as	x7	0.0636	0.1181	-0.1308	-0.0623	0.3986	-0.0756	1	0.2479
angina pectoris	x8	0.3512	0.2639	0.4111	0.1567	0.6188	-0.0259	0.2479	1
Stroke		x1	x2	x3	x4	x5	x6	x7	x8	x9
signs of stroke in women	x1	1	0.7	0.9359	0.8422	0.3084	0.5439	0.8913	0.6703	0.7204
symptoms of stroke in women	x2	0.7	1	0.6068	0.7489	0.2037	0.4259	0.5904	0.3843	0.5197
signs of a stroke in women	x3	0.9359	0.6068	1	0.7921	0.3072	0.5629	0.9063	0.7291	0.7549
stroke symptoms in men	x4	0.8422	0.7489	0.7921	1	0.195	0.4647	0.7746	0.5386	0.6558
minor stroke	x5	0.3084	0.2037	0.3072	0.195	1	0.2034	0.2985	0.2247	0.2679
symptoms of mini stroke	x6	0.5439	0.4259	0.5629	0.4647	0.2034	1	0.5496	0.4946	0.4404
signs of stroke in men	x7	0.8913	0.5904	0.9063	0.7746	0.2985	0.5496	1	0.6892	0.7473
signs of mini stroke	x8	0.6703	0.3843	0.7291	0.5386	0.2247	0.4946	0.6892	1	0.5847
what are the signs of a stroke	x9	0.7204	0.5197	0.7549	0.6558	0.2679	0.4404	0.7473	0.5847	1
Atrial fibrillation and flutter		x1	x2	x3	x4	x5	x6	x7	x8	x9	x10	x11	x12	x13	x14	x15	x16	x17	x18
atrial fibrillation	x1	1	0.0304	-0.1707	-0.0688	-0.193	0.1707	0.3452	0.2279	0.2413	0.2589	-0.0465	0.1104	0.3823	0.1911	0.3024	0.128	0.0338	0.2337
afib	x2	0.0304	1	0.3811	-0.2593	-0.1821	0.905	0.2491	0.2291	0.1861	0.49	0.2787	-0.1433	0.2856	0.5327	0.7461	0.9497	-0.1831	0.2862
atrial fibrillation with rvr	x3	-0.1707	0.3811	1	0.029	0.1432	0.291	0.0127	0.0992	-0.0555	0.2211	0.1621	-0.1052	0.0462	0.2955	0.1813	0.3193	-0.0818	0.0939
atrial fibrillation and stroke	x4	-0.0688	-0.2593	0.029	1	0.1703	-0.2902	-0.2985	-0.1077	-0.1275	-0.1789	0.1315	0.1448	-0.2631	-0.2405	0.0894	-0.2987	0.0329	-0.0845
ablation of atrial fibrillation	x5	-0.193	-0.1821	0.1432	0.1703	1	-0.2182	-0.1073	-0.11	-0.1729	-0.1647	0.0179	-0.0475	-0.1373	-0.1487	-0.1814	-0.2344	-0.1398	-0.0351
heart flutter	x6	0.1707	0.905	0.291	-0.2902	-0.2182	1	0.2356	0.2493	0.2038	0.5313	0.2608	-0.1146	0.2705	0.4471	0.7225	0.8997	-0.1643	0.2803
atrial fibrillation vs flutter	x7	0.3452	0.2491	0.0127	-0.2985	-0.1073	0.2356	1	0.0211	0.5762	0.106	-0.0282	-0.053	0.8697	0.2036	0.1807	0.3145	-0.1311	0.1784
signs of atrial fibrillation	x8	0.2279	0.2291	0.0992	-0.1077	-0.11	0.2493	0.0211	1	-0.0557	0.0874	0.0431	-0.0952	0.0325	0.2656	0.291	0.2369	-0.1483	0.0376
atrial flutter vs atrial fibrillation	x9	0.2413	0.1861	-0.0555	-0.1275	-0.1729	0.2038	0.5762	-0.0557	1	0.0832	0.0239	-0.1307	0.5371	0.0681	0.2052	0.2236	0.1793	0.0862
atrial flutter	x10	0.2589	0.49	0.2211	-0.1789	-0.1647	0.5313	0.106	0.0874	0.0832	1	0.2778	0.1029	0.1735	0.3775	0.3489	0.4711	-0.017	0.2656
atrial flutter ecg	x11	-0.0465	0.2787	0.1621	0.1315	0.0179	0.2608	-0.0282	0.0431	0.0239	0.2778	1	-0.0863	0.0046	0.1174	0.3011	0.2339	0.0722	0.0961
atrial flutter ekg	x12	0.1104	-0.1433	-0.1052	0.1448	-0.0475	-0.1146	-0.053	-0.0952	-0.1307	0.1029	-0.0863	1	-0.0928	0.0432	-0.1025	-0.1483	0.0933	-0.0333
atrial flutter vs fibrillation	x13	0.3823	0.2856	0.0462	-0.2631	-0.1373	0.2705	0.8697	0.0325	0.5371	0.1735	0.0046	-0.0928	1	0.1487	0.2606	0.3444	-0.1225	0.1709
atrial fibrillation ecg	x14	0.1911	0.5327	0.2955	-0.2405	-0.1487	0.4471	0.2036	0.2656	0.0681	0.3775	0.1174	0.0432	0.1487	1	0.418	0.4861	-0.1314	0.2071
what is atrial fibrillation	x15	0.3024	0.7461	0.1813	0.0894	-0.1814	0.7225	0.1807	0.291	0.2052	0.3489	0.3011	-0.1025	0.2606	0.418	1	0.7539	-0.1404	0.2476
a fib	x16	0.128	0.9497	0.3193	-0.2987	-0.2344	0.8997	0.3145	0.2369	0.2236	0.4711	0.2339	-0.1483	0.3444	0.4861	0.7539	1	-0.179	0.3063
treatment of atrial flutter	x17	0.0338	-0.1831	-0.0818	0.0329	-0.1398	-0.1643	-0.1311	-0.1483	0.1793	-0.017	0.0722	0.0933	-0.1225	-0.1314	-0.1404	-0.179	1	-0.0343
what causes atrial flutter	x18	0.2337	0.2862	0.0939	-0.0845	-0.0351	0.2803	0.1784	0.0376	0.0862	0.2656	0.0961	-0.0333	0.1709	0.2071	0.2476	0.3063	-0.0343	1
Breast cancer		x1	x2	x3	x4	x5	x6	x7
triple negative breast cancer	x1	1	0.6537	-0.0556	0.4839	0.4035	0.418	0.6393
signs of breast cancer in women	x2	0.6537	1	0.1047	0.4291	0.4207	0.4261	0.5034
inflammatory breast cancer symptoms	x3	-0.0556	0.1047	1	0.0431	0.0921	0.0858	-0.1559
how do you get breast cancer	x4	0.4839	0.4291	0.0431	1	0.4509	0.4583	0.3739
what month is breast cancer awareness	x5	0.4035	0.4207	0.0921	0.4509	1	0.9672	0.2998
what month is breast cancer awareness month	x6	0.418	0.4261	0.0858	0.4583	0.9672	1	0.3252
is breast cancer painful	x7	0.6393	0.5034	-0.1559	0.3739	0.2998	0.3252	1
Lung cancer		x1	x2	x3	x4	x5	x6	x7	x8	x9
early signs of lung cance	x1	1	-0.009	-0.0843	0.0537	0.0301	0.2937	0.2704	0.4272	0.1402
lung cancer symptoms in women	x2	-0.009	1	0.8351	0.5105	0.6728	-0.1959	0.184	0.1289	-0.421
symptoms of lung cancer in women	x3	-0.0843	0.8351	1	0.4628	0.5978	-0.2157	0.1008	0.019	-0.3735
stage 4 lung cancer survival rate	x4	0.0537	0.5105	0.4628	1	0.5076	-0.2528	0.2298	0.2326	-0.3635
lung cancer symptoms in men	x5	0.0301	0.6728	0.5978	0.5076	1	-0.1713	0.1784	0.2286	-0.5321
early symptoms of lung cancer	x6	0.2937	-0.1959	-0.2157	-0.2528	-0.1713	1	0.0765	0.0473	0.4067
what are signs of lung cancer	x7	0.2704	0.184	0.1008	0.2298	0.1784	0.0765	1	0.1566	-0.1762
keytruda lung cancer	x8	0.4272	0.1289	0.019	0.2326	0.2286	0.0473	0.1566	1	-0.1696
lung cancer	x9	0.1402	-0.421	-0.3735	-0.3635	-0.5321	0.4067	-0.1762	-0.1696	1
Colon and rectum cancer		x1	x2	x3	x4	x5	x6	x7	x8
colon cancer symptoms	x1	1	0.5632	0.3271	0.2766	-0.2095	0.3011	0.0099	0.323
symptoms of colon cancer in women	x2	0.5632	1	0.6988	0.6889	0.0136	0.6052	0.0284	0.6239
colon cancer signs in women	x3	0.3271	0.6988	1	0.9347	0.2751	0.7181	-0.1368	0.5784
signs of colon cancer in women	x4	0.2766	0.6889	0.9347	1	0.2544	0.7364	-0.1046	0.5793
signs for colon cancer	x5	-0.2095	0.0136	0.2751	0.2544	1	0.1401	-0.2077	0.0703
signs of colon cancer in men	x6	0.3011	0.6052	0.7181	0.7364	0.1401	1	-0.1506	0.5468
colon cleanse	x7	0.0099	0.0284	-0.1368	-0.1046	-0.2077	-0.1506	1	-0.0724
stage 4 colon cancer life expectancy	x8	0.323	0.6239	0.5784	0.5793	0.0703	0.5468	-0.0724	1
malignant skin melanoma		x1	x2	x3
malignant skin melanoma	x1	1	-0.1838	-0.1868
basal cell carcinoma	x2	-0.1838	1	0.6372
skin cancer types	x3	-0.1868	0.6372	1
Non-Hodgkin lymphoma		x1	x2
non hodgkin lymphoma	x1	1	-0.5429
non hodgkins lymphoma	x2	-0.5429	1
Uterine cancer		x1	x2	x3	x4	x5	x6	x7	x8	x9
uterine cancer	x1	1	0.3696	0.1231	-0.0568	0.1516	0.0212	0.2792	-0.066	0.2183
uterine polyps cancer	x2	0.3696	1	0.1376	-0.2636	0.3317	0.3389	0.2255	-0.053	0.0457
endometrial cancer symptoms	x3	0.1231	0.1376	1	0.1995	0.0874	-0.0578	-0.0242	0.4528	0.2574
uterine cancer ribbon	x4	-0.0568	-0.2636	0.1995	1	-0.1874	-0.1855	-0.1142	0.2795	0.1067
uterine cancer diagnosis	x5	0.1516	0.3317	0.0874	-0.1874	1	0.1127	0.1049	-0.0859	0.0202
uterine cancer survival rates	x6	0.0212	0.3389	-0.0578	-0.1855	0.1127	1	0.2814	-0.1246	0.0256
uterine fibroid symptoms	x7	0.2792	0.2255	-0.0242	-0.1142	0.1049	0.2814	1	-0.1455	0.0236
endometriosis symptoms	x8	-0.066	-0.053	0.4528	0.2795	-0.0859	-0.1246	-0.1455	1	0.394
symptoms of uterine cancer	x9	0.2183	0.0457	0.2574	0.1067	0.0202	0.0256	0.0236	0.394	1
Cardiomyopathy and myocarditis		x1	x2	x3
acute cardiomyopathy	x1	1	0.0876	0.1113
treatment for cardiomyopathy	x2	0.0876	0.0876	0.1113
myocarditis	x3	0.1113	0.1084	1
Kidney cancer		x1	x2	x3	x4	x5
kidney cancer stage 4	x1	1	0.5004	0.2509	-0.1796	0.2331
kidney cancer ribbon	x2	0.5004	1	0.1703	-0.2438	0.2468
kidney cancer life expectancy	x3	0.2509	0.1703	1	-0.2028	0.1145
kidney cancer metastasis	x4	-0.1796	-0.2438	-0.2028	1	-0.0166
survival rate of kidney cancer	x5	0.2331	0.2468	0.1145	-0.0166	1
Pancreatic cancer		x1	x2	x3	x4	x5	x6	x7	x8	x9
pancreatic cancer		1	0.5284	0.3434	0.2997	0.2835	0.2481	0.2757	0.2637	-0.0555
cause of pancreatic cancer		0.5284	1	0.4381	0.2818	0.3949	0.1747	0.4236	0.1208	0.0344
pancreatic cancer ribbon		0.3434	0.4381	1	0.5052	0.4841	0.5223	0.4784	0.2374	-0.1276
test for pancreatic cancer		0.2997	0.2818	0.5052	1	0.4128	0.2153	0.4269	0.1909	-0.1576
stage 3 pancreatic cancer		0.2835	0.3949	0.4841	0.4128	1	0.1973	0.368	0.2111	-0.1913
pancreatic cancer awareness		0.2481	0.1747	0.5223	0.2153	0.1973	1	0.1985	0.1843	-0.0202
what cause pancreatic cancer	x7	0.2757	0.4236	0.4784	0.4269	0.368	0.1985	1	0.1658	-0.0748
what are symptoms of pancreatic cancer	x8	0.2637	0.1208	0.2374	0.1909	0.2111	0.1843	0.1658	1	-0.0868
types of pancreatic cancer	x9	-0.0555	0.0344	-0.1276	-0.1576	-0.1913	-0.0202	-0.0748	-0.0868	1
Bladder cancer		x1	x2	x3	x4	x5	x6	x7	x8	x9	x10	x11	x12
bladder cancer	x1	1	0.1691	0.0392	0.2819	0.1099	-0.2879	-0.045	-0.086	-0.0459	0.2684	0.0558	-0.1313
treatment for bladder cancer	x2	0.1691	1	0.2027	0.0965	0.0183	-0.1474	0.1329	0.1042	0.1162	0.1618	0.2395	0.1776
bladder cancer in men	x3	0.0392	0.2027	1	-0.0433	0.1837	0.4546	0.0373	0.4186	0.528	-0.166	0.2706	0.143
treatment of bladder cancer	x4	0.2819	0.0965	-0.0433	1	0.3318	-0.2284	-0.0314	-0.1455	-0.2532	0.0579	-0.1755	-0.1881
cause of bladder cancer	x5	0.1099	0.0183	0.1837	0.3318	1	0.1334	-0.0408	0.1077	-0.0131	-0.0821	0.264	0.0189
symptoms of bladder infection	x6	-0.2879	-0.1474	0.4546	-0.2284	0.1334	1	0.0098	0.5753	0.5082	-0.2649	0.323	0.1837
bladder cancer stage 4	x7	-0.045	0.1329	0.0373	-0.0314	-0.0408	0.0098	1	0.011	-0.0546	-0.0106	0.2215	0.1086
symptoms of bladder cancer in women	x8	-0.086	0.1042	0.4186	-0.1455	0.1077	0.5753	0.011	1	0.5374	-0.0689	0.2324	0.1853
bladder cancer symptoms in men	x9	-0.0459	0.1162	0.528	-0.2532	-0.0131	0.5082	-0.0546	0.5374	1	-0.0994	0.3329	0.1517
metastatic bladder cancer	x10	0.2684	0.1618	-0.166	0.0579	-0.0821	-0.2649	-0.0106	-0.0689	-0.0994	1	-0.1244	-0.197
cystoscopy	x11	0.0558	0.2395	0.2706	-0.1755	0.264	0.323	0.2215	0.2324	0.3329	-0.1244	1	0.1617
what are symptoms of bladder cancer	x12	-0.1313	0.1776	0.143	-0.1881	0.0189	0.1837	0.1086	0.1853	0.1517	-0.197	0.1617	1
Leukemia		x1	x2	x3	x4
acute leukemia prognosis	x1	1	0.3168	0.2622	0.118
symptoms of leukemia	x2	0.3168	1	0.5302	0.3906
leukemia symptoms in women	x3	0.2622	0.5302	1	0.3913
signs of leukemia in children	x4	0.118	0.3906	0.3913	1
Liver cancer		x1	x2	x3	x4	x5	x6	x7	x8
liver cancer	x1	1	-0.2923	-0.3411	-0.428	-0.1572	-0.1032	-0.3633	0.1742
liver cancer ribbon	x2	-0.2923	1	0.231	0.2021	0.07	0.1458	0.4516	-0.1649
stage 4 liver cancer life expectancy	x3	-0.3411	0.231	1	0.2135	0.1739	0.2603	0.3143	-0.02
liver cancer symptoms in women	x4	-0.428	0.2021	0.2135	1	0.1197	0.1797	0.2172	-0.0212
survival rate for liver cancer	x5	-0.1572	0.07	0.1739	0.1197	1	0.2111	0.1062	0.0187
stage 4 liver cancer survival rate	x6	-0.1032	0.1458	0.2603	0.1797	0.2111	1	0.171	0.0108
sign of liver cancer	x7	-0.3633	0.4516	0.3143	0.2172	0.1062	0.171	1	-0.1328
stage four liver cancer	x8	0.1742	-0.1649	-0.02	-0.0212	0.0187	0.0108	-0.1328	1
Stomach cancer		x1	x2	x3	x4
stomach cancer	x1	1	0.7131	-0.1965	0.0927
h pylori	x2	0.7131	1	-0.2796	0.3282
treatment of stomach cancer	x3	-0.1965	-0.2796	1	-0.1801
stomach cancer symptoms in women	x4	0.0927	0.3282	-0.1801	1
Lip and oral cavity cancer		x1	x2	x3	x4
mouth cancer	x1	1	0.0718	0.0599	0.4815
cancer of the lip	x2	0.0718	1	0.1335	-0.3456
symptoms of lip cancer	x3	0.0599	0.1335	1	-0.3078
cancer in mouth	x4	0.4815	-0.3456	-0.3078	1
Brain and nervous system cancer		x1	x2	x3	x4	x5	x6
brain cancer survival rate	x1	1	0.1939	-0.1908	-0.1679	0.1296
cancer metastasis to brain	x2	0.1939	1	-0.1106	0.0646	0.1598
john mccain brain cancer	x3	-0.1908	-0.1106	1	0.0134	0.0035
glioma brain cancer	x4	-0.1679	0.0646	0.0134	1	-0.0051
pediatric brain cancer	x5	0.1296	0.1598	0.0035	-0.0051	1
brain cancer	x6
Thyroid cancer		x1	x2	x3	x4	x5	x6	x7	x8	x9
thyroid cancer	x1	1	0.3203	0.5724	0.4384	-0.3095	0.2912	0.2692	0.3642	0.4009
thyroid cancer survival rate	x2	0.3203	1	0.3382	0.2321	-0.3506	0.1672	0.1841	0.3159	0.2849
thyroid cancer ribbon	x3	0.5724	0.3382	1	0.3023	-0.2983	0.1087	0.4667	0.4679	0.3642
symptoms of thyroid problems	x4	0.4384	0.2321	0.3023	1	-0.2388	0.6283	0.2779	0.1736	0.4129
metastatic thyroid cancer	x5	-0.3095	-0.3506	-0.2983	-0.2388	1	-0.213	-0.0999	-0.2046	-0.2485
thyroid cancer symptoms in women	x6	0.2912	0.1672	0.1087	0.6283	-0.213	1	0.143	0.0699	0.3033
thyroid cancer awareness	x7	0.2692	0.1841	0.4667	0.2779	-0.0999	0.143	1	0.3205	0.1816
stage 4 thyroid cancer	x8	0.3642	0.3159	0.4679	0.1736	-0.2046	0.0699	0.3205	1	0.2401
can thyroid cancer spread	x9	0.4009	0.2849	0.3642	0.4129	-0.2485	0.3033	0.1816	0.2401	1
Multiple myeloma		x1	x2	x3	x4	x5	x6	x7	x8
multiple myeloma		1	0.1642	0.1466	0.1484	0.0062	-0.0131	0.1737	0.0455
multiple myeloma stages		0.1642	1	0.1482	-0.0439	-0.2534	-0.2504	0.0764	0.2839
is multiple multiple myeloma cancer		0.1466	0.1482	1	0.6674	-0.2366	-0.2497	0.1988	0.2275
what is multiple myeloma cancer		0.1484	-0.0439	0.6674	1	-0.0936	-0.2168	0.1648	0.2045
multiple melanoma		0.0062	-0.2534	-0.2366	-0.0936	1	0.4029	0.1352	-0.4322
multiple myeloma treatments		-0.0131	-0.2504	-0.2497	-0.2168	0.4029	1	0.0525	-0.2461
bone marrow cancer	x7	0.1737	0.0764	0.1988	0.1648	0.1352	0.0525	1	0.1241
multiple myeloma ribbon	x8	0.0455	0.2839	0.2275	0.2045	-0.4322	-0.2461	0.1241	1
Ovarian cancer		x1	x2	x3	x4	x5	x6	x7	x8	x9	x10
ovarian cancer	x1	1	0.2422	0.2526	0.5368	-0.2946	-0.2484	0.3892	0.2292	0.3644	-0.1193
ovarian cancer early symptoms	x2	0.2422	1	0.2746	0.1791	-0.1208	-0.2497	0.2201	0.0148	0.2382	0.0119
ovarian cancer metastasis	x3	0.2526	0.2746	1	0.2591	-0.1254	-0.1487	0.2985	0.0793	-0.0931	-0.1338
avastin	x4	0.5368	0.1791	0.2591	1	-0.3531	-0.3276	0.2524	0.1536	0.2146	-0.1722
do I have ovarian cancer	x5	-0.2946	-0.1208	-0.1254	-0.3531	1	0.2177	-0.0767	0.1113	-0.1756	0.0471
what are signs of ovarian cancer	x6	-0.2484	-0.2497	-0.1487	-0.3276	0.2177	1	-0.1529	-0.1028	-0.2326	0.2459
testing for ovarian cancer	x7	0.3892	0.2201	0.2985	0.2524	-0.0767	-0.1529	1	0.1613	0.1485	-0.163
screening for ovarian cancer	x8	0.2292	0.0148	0.0793	0.1536	0.1113	-0.1028	0.1613	1	0.2207	-0.1172
early symptoms of ovarian cancer	x9	0.3644	0.2382	-0.0931	0.2146	-0.1756	-0.2326	0.1485	0.2207	1	-0.0653
can ovarian cysts cause cancer	x10	-0.1193	0.0119	-0.1338	-0.1722	0.0471	0.2459	-0.163	-0.1172	-0.0653	1
Cervical cancer		x1	x2	x3	x4	x5	x6
symptoms of cervical cancer	x1	1	0.5043	0.2224	0.4309	-0.1351	-0.3642
what causes cervical cancer	x2	0.5043	1	0.3596	0.3394	0.0905	-0.4226
what is hpv	x3	0.2224	0.3596	1	0.329	0.0847	-0.4599
how do you get cervical cancer	x4	0.4309	0.3394	0.329	1	0.0583	-0.4394
cervical cancer definition	x5	-0.1351	0.0905	0.0847	0.0583	1	0.0548
cervical cancer staging	x6	-0.3642	-0.4226	-0.4599	-0.4394	0.0548	1
Esophageal cancer		x1	x2	x3	x4	x5	x6	x7	x8	x9	x10
esophageal cancer	x1	1	0.5913	0.2825	0.2855	0.4117	0.364	0.3245	0.5988	-0.2832	0.1479
symptoms of esophageal cancer	x2	0.5913	1	0.4014	0.4178	0.36	0.3996	0.3085	0.4756	-0.1436	0.0809
what is esophageal cancer	x3	0.2825	0.4014	1	0.4528	0.4034	0.2795	0.1499	0.2583	-0.086	-0.0732
esophageal cancer signs	x4	0.2855	0.4178	0.4528	1	0.2084	0.633	0.2049	0.3213	-0.1869	0.0897
stage 4 esophageal cancer	x5	0.4117	0.36	0.4034	0.2084	1	0.3441	0.1583	0.3951	-0.215	0.211
signs of esophageal cancer	x6	0.364	0.3996	0.2795	0.633	0.3441	1	0.1651	0.3172	-0.2982	0.1473
esophagus cancer symptoms	x7	0.3245	0.3085	0.1499	0.2049	0.1583	0.1651	1	0.1582	0.0597	0.0181
what causes esophageal cancer	x8	0.5988	0.4756	0.2583	0.3213	0.3951	0.3172	0.1582	1	-0.2786	0.1636
esophageal tumor	x9	-0.2832	-0.1436	-0.086	-0.1869	-0.215	-0.2982	0.0597	-0.2786	1	-0.1073
esophageal cancer life expectancy	x10	0.1479	0.0809	-0.0732	0.0897	0.211	0.1473	0.0181	0.1636	-0.1073	1
Larynx cancer		x1	x2	x3
larynx cancer	x1	1	0.0343	0.6114
laryngectomy	x2	0.0343	1	-0.0024
cancer of larynx	x3	0.6114	-0.0024	1
Gallbladder and biliary tract cancer		x1	x2
gallbladder pain symptoms	x1	1	0.4473
bile duct cancer	x2	0.4473	1
Hodgkin lymphoma		x1	x2	x3	x4	x5	x6	x7	x8	x9	x10	x11	x12	x13	x14	x15	x16	x17	x18	x19
Hodgkin lymphoma	x1	1	0.7893	0.8193	0.1737	0.7336	0.7921	-0.5707	0.6267	0.3625	0.6577	0.7236	0.8211	0.3575	0.5826	0.5319	0.6595	0.6495	0.5061	0.5204
hodgkin lymphoma cancer	x2	0.7893	1	0.7027	0.1463	0.6596	0.6443	-0.5004	0.553	0.3117	0.5635	0.6833	0.6991	0.3244	0.5055	0.4717	0.58	0.6357	0.4379	0.4458
hodgkin lymphoma symptoms	x3	0.8193	0.7027	1	0.2611	0.6877	0.7126	-0.5442	0.6334	0.4008	0.5555	0.6632	0.732	0.2939	0.5225	0.5099	0.5609	0.6337	0.4595	0.4531
lymphoma symptoms	x4	0.1737	0.1463	0.2611	1	0.3612	0.2775	-0.4171	0.1746	0.7225	0.2165	0.2255	0.2066	0.2418	0.2308	0.2446	0.1037	0.2907	0.2819	0.1066
what is lymphoma	x5	0.7336	0.6596	0.6877	0.3612	1	0.7524	-0.7433	0.5838	0.5596	0.5543	0.6914	0.7279	0.3265	0.6185	0.5905	0.5765	0.6816	0.4877	0.4682
what is hodgkin lymphoma	x6	0.7921	0.6443	0.7126	0.2775	0.7524	1	-0.6366	0.5229	0.4386	0.581	0.6444	0.7207	0.2985	0.589	0.5473	0.6258	0.6632	0.5069	0.4916
hodgkins	x7	-0.5707	-0.5004	-0.5442	-0.4171	-0.7433	-0.6366	1	-0.4726	-0.528	-0.5134	-0.6029	-0.5912	-0.2553	-0.4459	-0.4908	-0.4667	-0.5066	-0.5336	-0.4495
symptoms of hodgkin lymphoma	x8	0.6267	0.553	0.6334	0.1746	0.5838	0.5229	-0.4726	1	0.3256	0.5146	0.5612	0.6012	0.368	0.4781	0.4448	0.4446	0.4595	0.379	0.5347
symptoms of lymphoma	x9	0.3625	0.3117	0.4008	0.7225	0.5596	0.4386	-0.528	0.3256	1	0.3431	0.3589	0.3741	0.3316	0.3304	0.4174	0.2908	0.3891	0.3265	0.255
hodgkin lymphoma survival rate	x10	0.6577	0.5635	0.5555	0.2165	0.5543	0.581	-0.5134	0.5146	0.3431	1	0.5402	0.6347	0.38	0.4925	0.4158	0.4857	0.5042	0.4117	0.6178
hodgkin lymphoma vs non hodgkin lymphoma	x11	0.7236	0.6833	0.6632	0.2255	0.6914	0.6444	-0.6029	0.5612	0.3589	0.5402	1	0.8372	0.2696	0.5507	0.4834	0.5183	0.6044	0.4449	0.4232
hodgkin vs non hodgkin	x12	0.8211	0.6991	0.732	0.2066	0.7279	0.7207	-0.5912	0.6012	0.3741	0.6347	0.8372	1	0.3311	0.5766	0.5393	0.5532	0.638	0.4866	0.4299
hodgkin lymphoma prognosis	x13	0.3575	0.3244	0.2939	0.2418	0.3265	0.2985	-0.2553	0.368	0.3316	0.38	0.2696	0.3311	1	0.2987	0.2733	0.2493	0.2263	0.2255	0.3575
b cell lymphoma	x14	0.5826	0.5055	0.5225	0.2308	0.6185	0.589	-0.4459	0.4781	0.3304	0.4925	0.5507	0.5766	0.2987	1	0.4835	0.4199	0.5963	0.2683	0.4963
b cell non hodgkin lymphoma	x15	0.5319	0.4717	0.5099	0.2446	0.5905	0.5473	-0.4908	0.4448	0.4174	0.4158	0.4834	0.5393	0.2733	0.4835	1	0.4145	0.5133	0.3644	0.3426
hodgkin lymphoma causes	x16	0.6595	0.58	0.5609	0.1037	0.5765	0.6258	-0.4667	0.4446	0.2908	0.4857	0.5183	0.5532	0.2493	0.4199	0.4145	1	0.4659	0.4159	0.3481
stage 4 lymphoma	x17	0.6495	0.6357	0.6337	0.2907	0.6816	0.6632	-0.5066	0.4595	0.3891	0.5042	0.6044	0.638	0.2263	0.5963	0.5133	0.4659	1	0.4211	0.4124
classical hodgkin lymphoma	x18	0.5061	0.4379	0.4595	0.2819	0.4877	0.5069	-0.5336	0.379	0.3265	0.4117	0.4449	0.4866	0.2255	0.2683	0.3644	0.4159	0.4211	1	0.3751
hodgkin lymphoma stage 4:	x19	0.5204	0.4458	0.4531	0.1066	0.4682	0.4916	-0.4495	0.5347	0.255	0.6178	0.4232	0.4299	0.3575	0.4963	0.3426	0.3481	0.4124	0.3751	1
Testicular cancer		x1	x2	x3	x4	x5	x6	x7	x8	x9	x10
testicular cancer		1	0.3621	0.3065	-0.1724	0.4419	0.2648	-0.294	-0.2442	-0.2637	-0.4048
causes of testicular cancer		0.3621	1	-0.091	-0.101	0.1204	0.0468	-0.1576	-0.0629	-0.2361	-0.1207
symptoms for testicular cancer		0.3065	-0.091	1	0.0526	-0.016	-0.0915	-0.1195	-0.1043	0.1428	-0.0506
testicular cancer ribbon		-0.1724	-0.101	0.0526	1	-0.1115	-0.0068	0.0761	0.1029	0.1576	0.1408
testicular cancer prognosis		0.4419	0.1204	-0.016	-0.1115	1	0.1332	0.0143	-0.1885	-0.2061	-0.2178
testicular cancer risk factors		0.2648	0.0468	-0.0915	-0.0068	0.1332	1	-0.1423	-0.1812	-0.1533	-0.0955
what does testicular cancer look like	x7	-0.294	-0.1576	-0.1195	0.0761	0.0143	-0.1423	1	0.222	0.2158	0.1273
how do you get testicular cancer	x8	-0.2442	-0.0629	-0.1043	0.1029	-0.1885	-0.1812	0.222	1	0.1199	0.2725
does testicular cancer spread	x9	-0.2637	-0.2361	0.1428	0.1576	-0.2061	-0.1533	0.2158	0.1199	1	0.2001
what are signs of testicular cancer	x10	-0.4048	-0.1207	-0.0506	0.1408	-0.2178	-0.0955	0.1273	0.2725	0.2001	1
Mesothelioma		x1	x2	x3	x4
mesothelioma	x1	1	0.135	0.0718	0.023
mesothelioma settlement	x2	0.135	1	-0.0851	-0.0707
mesothelioma cells	x3	0.0718	-0.0851	1	0.0649
treatment of mesothelioma	x4	0.023	-0.0707	0.0649	1
